# Supplementary material for: catena-Poly[[diaqua­lithium]-μ-[rac-cis-(2-carb­oxy­cyclo­hexane-1-carboxyl­ato-κ2 O 1:O 2]]
Source: Acta Crystallogr Sect E Struct Rep Online. 2011 Nov 5;67(Pt 12):m1658. doi: 10.1107/S1600536811045077 (PMC3238593; doi:10.1107/S1600536811045077)
Supplement: Supplementary file 1 [file e-67-m1658-sup1.cif]

##############################################################################
#                                                                            #
# This CIF contains the data in a paper accepted for publication in          #
# Acta Crystallographica Section E. It conforms to the requirements of       #
# Notes for Authors for Acta Crystallographica Section E, and has been       #
# peer reviewed under the auspices of the IUCr Commission on Journals.       #
#                                                                            #
# Full details of the Crystallographic Information File format               #
# are given in the paper "The Crystallographic Information File (CIF):       #
# a New Standard Archive File for Crystallography" by S. R. Hall, F. H.      #
# Allen and I. D. Brown [Acta Cryst. (1991), A47, 655-685].                  #
#                                                                            #
# The current version of the core CIF dictionary is obtainable from          #
# ftp://ftp.iucr.org/pub/cif_core.dic.                                       #
#                                                                            #
# Software is freely available for graphical display of the structure(s)     #
# in this CIF. For information consult the CIF software page                 #
# http://www.iucr.org/resources/cif/software.                                #
#                                                                            #
# This file may be used for bona fide research purposes within the           #
# scientific community so long as proper attribution is given to the journal # 
# article from which it was obtained.                                        #
#                                                                            #
##############################################################################
data_global
_audit_creation_method     ' SHELXL97 (Sheldrick, 2008)'
_journal_date_recd_electronic     2011-10-27
_journal_date_accepted     2011-10-27
_journal_name_full     'Acta Crystallographica, Section E'
_journal_year     2011
_journal_volume     67
_journal_issue     12
_journal_page_first     m1658
_journal_page_last     m1658
_journal_paper_category     QM
_journal_coeditor_code     NG5258
_publ_contact_author_name     'Dr Graham Smith'
_publ_contact_author_address
;
    Faculty of Science and Technology
    Queensland University of Technology
    GPO Box 2434, Brisbane, Qld 4001, Australia
;
_publ_contact_author_email     g.smith@qut.edu.au
_publ_contact_author_fax     ' 61 7 3138 1804 '
_publ_contact_author_phone     ' 61 7 3300 2667 '
_publ_section_title
;\
<i>catena</i>-Poly[[diaqualithium]-\m-[<i>rac-cis</i>-(2-carboxycyclohexane-1-\
carboxylato-\k^2^<i>O</i>^1^:<i>O</i>^2^]]
;
loop_
    _publ_author_name
    _publ_author_address
    'Graham Smith'
;
  Faculty of Science and Technology
  Queensland University of Technology
  GPO Box 2434, Brisbane, Queensland 4001, Australia
;
    'Urs D. Wermuth'
;
  Faculty of Science and Technology
  Queensland University of Technology
  GPO Box 2434, Brisbane, Queensland 4001, Australia
;
    'Michael L. Williams'
;
 School of Biomolecular and Physical Sciences
 Griffith University, Nathan, 4111, Australia
;
data_I
_audit_creation_method     SHELXL-97
_chemical_name_systematic
;
<i>catena</i>-Poly[[diaqualithium]-\m-[<i>rac-cis</i>-(2-carboxycyclohexane-1-
carboxylato-\k^2^<i>O</i>^1^:<i>O</i>^2^]]
;
_chemical_name_common
                 'lithium hydrogen <i>cis</i>-cylohexanedicarboxylate dihydrate'
_chemical_formula_moiety     'C8 H15 Li O6'
_chemical_formula_sum     'C8 H15 Li O6'
_chemical_formula_iupac     '[Li (C8 H11 O4) (H2 O)2]'
_chemical_formula_weight     214.14
_chemical_melting_point     ?
_symmetry_cell_setting     monoclinic
_symmetry_space_group_name_H-M     'P 21/c'
_symmetry_space_group_name_Hall     '-P 2ybc'
loop_
    _symmetry_equiv_pos_as_xyz
    'x, y, z'
    '-x, y+1/2, -z+1/2'
    '-x, -y, -z'
    'x, -y+1/2, z+1/2'
_cell_length_a     16.2749(5)
_cell_length_b     5.4568(2)
_cell_length_c     12.0438(5)
_cell_angle_alpha     90.00
_cell_angle_beta     97.533(3)
_cell_angle_gamma     90.00
_cell_volume     1060.37(7)
_cell_formula_units_Z     4
_cell_measurement_reflns_used     2836
_cell_measurement_theta_min     3.22
_cell_measurement_theta_max     28.69
_cell_measurement_temperature     200(2)
_exptl_crystal_description     'block'
_exptl_crystal_colour     'colourless'
_exptl_crystal_size_max     0.30
_exptl_crystal_size_mid     0.25
_exptl_crystal_size_min     0.20
_exptl_crystal_density_diffrn     1.341
_exptl_crystal_density_meas     ?
_exptl_crystal_density_method     'not measured'
_exptl_crystal_F_000     456
_exptl_absorpt_coefficient_mu     0.113
_exptl_absorpt_correction_type     multi-scan
_exptl_absorpt_process_details     '(CrysAlis PRO; Oxford Diffraction, 2010)'
_exptl_absorpt_correction_T_min     0.97
_exptl_absorpt_correction_T_max     0.99
_exptl_special_details     ?
_diffrn_ambient_temperature     200(2)
_diffrn_radiation_type     MoK\a
_diffrn_radiation_wavelength     0.71073
_diffrn_radiation_source     'Enhance (Mo) X-ray source'
_diffrn_radiation_monochromator     graphite
_diffrn_measurement_device_type     'Oxford Diffraction Gemini-S CCD-detector'
_diffrn_measurement_method     '\w scans'
_diffrn_detector_area_resol_mean     16.077
_diffrn_reflns_number     5758
_diffrn_reflns_av_R_equivalents     0.0232
_diffrn_reflns_av_sigmaI/netI     0.0326
_diffrn_reflns_theta_min     3.41
_diffrn_reflns_theta_max     25.99
_diffrn_reflns_theta_full     25.99
_diffrn_measured_fraction_theta_max     0.999
_diffrn_measured_fraction_theta_full     0.999
_diffrn_reflns_limit_h_min     -19
_diffrn_reflns_limit_h_max     20
_diffrn_reflns_limit_k_min     -6
_diffrn_reflns_limit_k_max     6
_diffrn_reflns_limit_l_min     -13
_diffrn_reflns_limit_l_max     14
_diffrn_standards_number     0
_diffrn_standards_interval_count     .
_diffrn_standards_interval_time     .
_diffrn_standards_decay_%     ?
_refine_special_details
;
Refinement of <i>F</i>^2^ against ALL reflections. The weighted <i>R</i>-factor
<i>wR</i> and goodness of fit <i>S</i> are based on <i>F</i>^2^, conventional
<i>R</i>-factors <i>R</i> are based on <i>F</i>, with <i>F</i> set to zero for
negative <i>F</i>^2^. The threshold expression of <i>F</i>^2^ >
\s(<i>F</i>^2^) is used only for calculating <i>R</i>-factors(gt) <i>etc</i>.
and is not relevant to the choice of reflections for refinement.
<i>R</i>-factors based on <i>F</i>^2^ are statistically about twice as large
as those based on <i>F</i>, and <i>R</i>- factors based on ALL data will be
even larger.
;
_reflns_number_total     2084
_reflns_number_gt     1550
_reflns_threshold_expression     I>2\s(I)
_refine_ls_structure_factor_coef     Fsqd
_refine_ls_matrix_type     full
_refine_ls_R_factor_all     0.0625
_refine_ls_R_factor_gt     0.0453
_refine_ls_wR_factor_gt     0.1282
_refine_ls_wR_factor_ref     0.1343
_refine_ls_goodness_of_fit_ref     1.043
_refine_ls_restrained_S_all     1.043
_refine_ls_number_reflns     2084
_refine_ls_number_parameters     136
_refine_ls_number_restraints     0
_refine_ls_hydrogen_treatment     constr
_refine_ls_weighting_scheme     calc
_refine_ls_weighting_details
                 'calc w=1/[\s^2^(Fo^2^)+(0.0850P)^2^] where P=(Fo^2^+2Fc^2^)/3'
_atom_sites_solution_hydrogens     geom
_atom_sites_solution_primary     direct
_atom_sites_solution_secondary     difmap
_refine_ls_shift/su_max     0.000
_refine_ls_shift/su_mean     0.000
_refine_diff_density_max     0.823
_refine_diff_density_min     -0.387
_refine_ls_extinction_method     none
_refine_ls_extinction_coef     ?
loop_
    _atom_type_symbol
    _atom_type_description
    _atom_type_scat_dispersion_real
    _atom_type_scat_dispersion_imag
    _atom_type_scat_source
    'C' 'C' 0.0033 0.0016
                         'International Tables Vol C Tables 4.2.6.8 and 6.1.1.4'
    'H' 'H' 0.0000 0.0000
                         'International Tables Vol C Tables 4.2.6.8 and 6.1.1.4'
    'O' 'O' 0.0106 0.0060
                         'International Tables Vol C Tables 4.2.6.8 and 6.1.1.4'
    'Li' 'Li' -0.0003 0.0001
                         'International Tables Vol C Tables 4.2.6.8 and 6.1.1.4'
_computing_data_collection     'CrysAlis PRO (Oxford Diffraction, 2010)'
_computing_cell_refinement     'CrysAlis PRO (Oxford Diffraction, 2010)'
_computing_data_reduction     'CrysAlis PRO (Oxford Diffraction, 2010)'
_computing_structure_solution     'SIR92 (Altomare <i>et al.</i>, 1994)'
_computing_structure_refinement
                      'SHELXL97 (Sheldrick, 2008) within WinGX (Farrugia, 1999)'
_computing_molecular_graphics     'PLATON (Spek, 2009)'
_computing_publication_material     'PLATON (Spek, 2009)'
loop_
    _atom_site_type_symbol
    _atom_site_label
    _atom_site_fract_x
    _atom_site_fract_y
    _atom_site_fract_z
    _atom_site_U_iso_or_equiv
    _atom_site_thermal_displace_type
    _atom_site_calc_flag
    _atom_site_refinement_flags
    _atom_site_occupancy
    O O1W 0.04966(10) 0.4570(4) 0.75941(13) 0.0617(7) Uani . . 1.000
    O O2W 0.03531(8) 0.7437(3) 0.53796(16) 0.0527(6) Uani . . 1.000
    O O11 0.17016(8) -0.0191(2) 0.43846(11) 0.0318(5) Uani . . 1.000
    O O12 0.13158(8) 0.2623(2) 0.55259(11) 0.0297(4) Uani . . 1.000
    O O21 0.19747(8) -0.2424(2) 0.69312(11) 0.0265(4) Uani . . 1.000
    O O22 0.23639(9) -0.0915(2) 0.86385(11) 0.0366(5) Uani . . 1.000
    C C1 0.27299(10) 0.1392(3) 0.58486(14) 0.0208(5) Uani . . 1.000
    C C2 0.27190(10) 0.1422(3) 0.71265(14) 0.0198(5) Uani . . 1.000
    C C3 0.36052(11) 0.1758(3) 0.77421(16) 0.0270(6) Uani . . 1.000
    C C4 0.41960(11) -0.0170(4) 0.73895(17) 0.0331(6) Uani . . 1.000
    C C5 0.42078(12) -0.0142(4) 0.61278(18) 0.0362(7) Uani . . 1.000
    C C6 0.33353(11) -0.0509(3) 0.54969(16) 0.0265(6) Uani . . 1.000
    C C11 0.18554(11) 0.1254(3) 0.52073(14) 0.0211(5) Uani . . 1.000
    C C21 0.23163(10) -0.0844(3) 0.75461(14) 0.0204(5) Uani . . 1.000
    Li Li1 0.10696(18) 0.5409(6) 0.6350(3) 0.0278(9) Uani . . 1.000
    H H1 0.29500 0.29900 0.56620 0.0310 Uiso calc R 1.000
    H H2 0.23920 0.28440 0.73030 0.0300 Uiso calc R 1.000
    H H11W 0.09160 0.44600 0.82710 0.0930 Uiso . R 1.000
    H H12W 0.02120 0.31460 0.75400 0.0930 Uiso . R 1.000
    H H21W -0.01870 0.74220 0.50990 0.0790 Uiso . R 1.000
    H H22 0.21350 -0.23120 0.88480 0.0550 Uiso . R 1.000
    H H22W 0.06250 0.85130 0.50340 0.0790 Uiso . R 1.000
    H H31 0.38070 0.33750 0.75810 0.0410 Uiso calc R 1.000
    H H32 0.35930 0.16460 0.85440 0.0410 Uiso calc R 1.000
    H H41 0.47500 0.01400 0.77660 0.0500 Uiso calc R 1.000
    H H42 0.40260 -0.17780 0.76160 0.0500 Uiso calc R 1.000
    H H51 0.45690 -0.14350 0.59240 0.0540 Uiso calc R 1.000
    H H52 0.44290 0.14110 0.59100 0.0540 Uiso calc R 1.000
    H H61 0.33560 -0.03770 0.46980 0.0400 Uiso calc R 1.000
    H H62 0.31400 -0.21400 0.56480 0.0400 Uiso calc R 1.000
loop_
    _atom_site_aniso_label
    _atom_site_aniso_U_11
    _atom_site_aniso_U_22
    _atom_site_aniso_U_33
    _atom_site_aniso_U_12
    _atom_site_aniso_U_13
    _atom_site_aniso_U_23
    O1W 0.0409(9) 0.1113(15) 0.0325(9) -0.0244(10) 0.0032(7) 0.0115(9)
    O2W 0.0242(8) 0.0398(9) 0.0898(14) -0.0014(7) -0.0090(7) 0.0226(9)
    O11 0.0366(8) 0.0306(8) 0.0258(8) 0.0077(6) -0.0050(6) -0.0094(6)
    O12 0.0245(7) 0.0301(7) 0.0325(8) 0.0082(6) -0.0034(5) -0.0086(6)
    O21 0.0291(7) 0.0253(7) 0.0244(7) -0.0085(6) 0.0005(5) -0.0021(5)
    O22 0.0573(10) 0.0320(8) 0.0197(8) -0.0171(7) 0.0016(6) 0.0011(6)
    C1 0.0213(9) 0.0184(9) 0.0227(10) -0.0009(8) 0.0029(7) 0.0018(7)
    C2 0.0199(9) 0.0170(9) 0.0214(9) 0.0011(7) -0.0018(7) -0.0017(7)
    C3 0.0224(9) 0.0258(10) 0.0309(11) -0.0058(8) -0.0038(7) -0.0010(8)
    C4 0.0187(9) 0.0363(11) 0.0420(13) 0.0012(9) -0.0042(8) 0.0001(9)
    C5 0.0211(10) 0.0431(13) 0.0451(13) 0.0046(9) 0.0071(8) -0.0002(10)
    C6 0.0239(9) 0.0295(10) 0.0268(10) 0.0048(8) 0.0061(7) -0.0006(8)
    C11 0.0250(9) 0.0194(9) 0.0180(9) 0.0014(8) -0.0004(7) 0.0010(7)
    C21 0.0184(8) 0.0210(9) 0.0210(9) 0.0039(7) 0.0000(7) 0.0004(7)
    Li1 0.0223(15) 0.0305(17) 0.0303(17) -0.0018(14) 0.0029(12) -0.0068(13)
_geom_special_details
;
Bond distances, angles <i>etc</i>. have been calculated using the rounded
fractional coordinates. All su's are estimated from the variances of the
(full) variance-covariance matrix. The cell e.s.d.'s are taken into account in
the estimation of distances, angles and torsion angles
;
loop_
    _geom_bond_atom_site_label_1
    _geom_bond_atom_site_label_2
    _geom_bond_site_symmetry_1
    _geom_bond_site_symmetry_2
    _geom_bond_distance
    _geom_bond_publ_flag
    O1W Li1 . . 1.921(4) no
    O2W Li1 . . 1.896(4) no
    O12 Li1 . . 1.887(4) no
    O21 Li1 . 1_545 1.946(3) no
    O11 C11 . . 1.265(2) no
    O12 C11 . . 1.251(2) no
    O21 C21 . . 1.222(2) no
    O22 C21 . . 1.308(2) no
    O1W H11W . . 0.9900 no
    O1W H12W . . 0.9000 no
    O2W H21W . . 0.9000 no
    O2W H22W . . 0.8700 no
    O22 H22 . . 0.9000 no
    C1 C2 . . 1.542(2) no
    C1 C11 . . 1.530(2) no
    C1 C6 . . 1.528(2) no
    C2 C3 . . 1.544(2) no
    C2 C21 . . 1.517(2) no
    C3 C4 . . 1.523(3) no
    C4 C5 . . 1.522(3) no
    C5 C6 . . 1.533(3) no
    C1 H1 . . 0.9800 no
    C2 H2 . . 0.9800 no
    C3 H31 . . 0.9700 no
    C3 H32 . . 0.9700 no
    C4 H41 . . 0.9700 no
    C4 H42 . . 0.9700 no
    C5 H51 . . 0.9700 no
    C5 H52 . . 0.9700 no
    C6 H61 . . 0.9700 no
    C6 H62 . . 0.9700 no
loop_
    _geom_angle_atom_site_label_1
    _geom_angle_atom_site_label_2
    _geom_angle_atom_site_label_3
    _geom_angle_site_symmetry_1
    _geom_angle_site_symmetry_2
    _geom_angle_site_symmetry_3
    _geom_angle
    _geom_angle_publ_flag
    C11 O12 Li1 . . . 148.04(15) no
    C21 O21 Li1 . . 1_545 155.44(16) no
    Li1 O1W H11W . . . 108.00 no
    Li1 O1W H12W . . . 116.00 no
    H11W O1W H12W . . . 107.00 no
    Li1 O2W H21W . . . 136.00 no
    Li1 O2W H22W . . . 112.00 no
    H21W O2W H22W . . . 111.00 no
    C21 O22 H22 . . . 110.00 no
    C2 C1 C6 . . . 112.09(14) no
    C2 C1 C11 . . . 111.90(13) no
    C6 C1 C11 . . . 114.69(14) no
    C1 C2 C3 . . . 110.39(14) no
    C1 C2 C21 . . . 112.71(14) no
    C3 C2 C21 . . . 110.74(14) no
    C2 C3 C4 . . . 111.61(15) no
    C3 C4 C5 . . . 111.25(17) no
    C4 C5 C6 . . . 111.18(16) no
    C1 C6 C5 . . . 111.27(15) no
    O12 C11 C1 . . . 117.38(15) no
    O11 C11 O12 . . . 122.52(16) no
    O11 C11 C1 . . . 120.10(15) no
    O21 C21 C2 . . . 123.74(15) no
    O21 C21 O22 . . . 123.43(15) no
    O22 C21 C2 . . . 112.83(14) no
    C11 C1 H1 . . . 106.00 no
    C6 C1 H1 . . . 106.00 no
    C2 C1 H1 . . . 106.00 no
    C3 C2 H2 . . . 108.00 no
    C1 C2 H2 . . . 108.00 no
    C21 C2 H2 . . . 108.00 no
    C2 C3 H32 . . . 109.00 no
    C2 C3 H31 . . . 109.00 no
    C4 C3 H32 . . . 109.00 no
    H31 C3 H32 . . . 108.00 no
    C4 C3 H31 . . . 109.00 no
    C3 C4 H41 . . . 109.00 no
    C5 C4 H41 . . . 109.00 no
    C5 C4 H42 . . . 109.00 no
    C3 C4 H42 . . . 109.00 no
    H41 C4 H42 . . . 108.00 no
    C6 C5 H52 . . . 109.00 no
    H51 C5 H52 . . . 108.00 no
    C6 C5 H51 . . . 109.00 no
    C4 C5 H51 . . . 109.00 no
    C4 C5 H52 . . . 109.00 no
    C1 C6 H61 . . . 109.00 no
    C1 C6 H62 . . . 109.00 no
    C5 C6 H61 . . . 109.00 no
    H61 C6 H62 . . . 108.00 no
    C5 C6 H62 . . . 109.00 no
    O1W Li1 O12 . . . 112.12(18) no
    O1W Li1 O21 . . 1_565 106.63(18) no
    O2W Li1 O21 . . 1_565 104.03(17) no
    O12 Li1 O21 . . 1_565 118.41(16) no
    O2W Li1 O12 . . . 107.57(19) no
    O1W Li1 O2W . . . 107.32(16) no
loop_
    _geom_torsion_atom_site_label_1
    _geom_torsion_atom_site_label_2
    _geom_torsion_atom_site_label_3
    _geom_torsion_atom_site_label_4
    _geom_torsion_site_symmetry_1
    _geom_torsion_site_symmetry_2
    _geom_torsion_site_symmetry_3
    _geom_torsion_site_symmetry_4
    _geom_torsion
    _geom_torsion_publ_flag
    Li1 O12 C11 O11 . . . . -161.8(3) no
    Li1 O12 C11 C1 . . . . 17.7(4) no
    C11 O12 Li1 O1W . . . . -115.3(3) no
    C11 O12 Li1 O2W . . . . 126.9(3) no
    C11 O12 Li1 O21 . . . 1_565 9.5(4) no
    Li1 O21 C21 O22 1_545 . . . 51.7(4) no
    Li1 O21 C21 C2 1_545 . . . -127.4(3) no
    C21 O21 Li1 O1W . . 1_545 1_545 -32.5(4) no
    C21 O21 Li1 O2W . . 1_545 1_545 80.8(4) no
    C21 O21 Li1 O12 . . 1_545 1_545 -159.9(3) no
    C6 C1 C2 C3 . . . . 53.79(18) no
    C6 C1 C2 C21 . . . . -70.61(18) no
    C11 C1 C2 C3 . . . . -175.75(13) no
    C11 C1 C2 C21 . . . . 59.85(18) no
    C2 C1 C6 C5 . . . . -54.49(19) no
    C11 C1 C6 C5 . . . . 176.49(15) no
    C2 C1 C11 O11 . . . . -135.69(16) no
    C2 C1 C11 O12 . . . . 44.8(2) no
    C6 C1 C11 O11 . . . . -6.6(2) no
    C6 C1 C11 O12 . . . . 173.93(15) no
    C1 C2 C3 C4 . . . . -54.63(19) no
    C21 C2 C3 C4 . . . . 70.90(19) no
    C1 C2 C21 O21 . . . . -5.8(2) no
    C1 C2 C21 O22 . . . . 174.98(14) no
    C3 C2 C21 O21 . . . . -130.05(17) no
    C3 C2 C21 O22 . . . . 50.76(19) no
    C2 C3 C4 C5 . . . . 56.5(2) no
    C3 C4 C5 C6 . . . . -56.5(2) no
    C4 C5 C6 C1 . . . . 55.4(2) no
loop_
    _geom_hbond_atom_site_label_D
    _geom_hbond_atom_site_label_H
    _geom_hbond_atom_site_label_A
    _geom_hbond_site_symmetry_A
    _geom_hbond_distance_DH
    _geom_hbond_distance_HA
    _geom_hbond_distance_DA
    _geom_hbond_angle_DHA
    _geom_hbond_publ_flag
    O1W H11W O11 4_555 0.99 1.77 2.739(2) 163 yes
    O1W H12W O1W 2_546 0.90 2.26 3.164(3) 180 yes
    O2W H21W O12 3_566 0.90 1.89 2.7913(19) 179 yes
    O2W H22W O11 1_565 0.87 2.13 2.936(2) 153 yes
    O2W H22W O12 1_565 0.87 2.54 3.228(2) 136 yes
    O22 H22 O11 4_545 0.90 1.70 2.5958(17) 174 yes
    C3 H32 O22 . 0.97 2.45 2.819(2) 102 no
