# Supplementary material for: catena-Poly[[diaqua­lithium]-μ-[rac-cis-(2-carb­oxy­cyclo­hexane-1-carboxyl­ato-κ2 O 1:O 2]]
Source: Acta Crystallogr Sect E Struct Rep Online. 2011 Nov 5;67(Pt 12):m1658. doi: 10.1107/S1600536811045077 (PMC3238593; doi:10.1107/S1600536811045077)
Supplement: Supplementary file 2 [file e-67-m1658-Isup2.hkl]

#
# h,k,l, Fc-squared, Fo-squared, sigma(Fo-squared) and status flag
#
data_I
_shelx_title ' gs11gs39 CHDCLI'
_shelx_refln_list_code          4
_shelx_F_calc_maximum      101.47
_exptl_crystal_F_000       456.00
_reflns_d_resolution_high  0.8108
 
loop_
 _symmetry_equiv_pos_as_xyz
 'x, y, z'
 '-x, y+1/2, -z+1/2'
 '-x, -y, -z'
 'x, -y-1/2, z-1/2'
 
_cell_length_a    16.2749
_cell_length_b     5.4568
_cell_length_c    12.0438
_cell_angle_alpha  90.000
_cell_angle_beta   97.533
_cell_angle_gamma  90.000
 
_shelx_F_squared_multiplier     1.000
 
loop_
 _refln_index_h
 _refln_index_k
 _refln_index_l
 _refln_F_squared_calc
 _refln_F_squared_meas
 _refln_F_squared_sigma
 _refln_observed_status
   3   0   0       67.46      107.38      3.67 o
   4   0   0      389.68      334.52      6.67 o
   5   0   0     4327.61     4109.11     23.34 o
   6   0   0      182.21      213.42      7.03 o
   7   0   0        0.02        1.15      2.94 o
   8   0   0      291.93      286.19      7.26 o
   9   0   0       70.48       88.14      4.71 o
  10   0   0      615.59      624.33     10.35 o
  11   0   0      203.21      183.99      6.86 o
  12   0   0       16.95       14.75      4.44 o
  13   0   0     1920.38     1732.29     19.35 o
  14   0   0       16.49       25.46      5.26 o
  15   0   0       14.77       16.34      4.94 o
  16   0   0       14.76       11.64      5.00 o
  17   0   0       77.51       76.39      6.71 o
  18   0   0       12.98       13.53      5.65 o
  19   0   0        1.49        4.43      4.50 o
   1   1   0      184.50      194.33      2.72 o
   2   1   0      235.77      208.25      4.49 o
   3   1   0      232.27      287.05      5.07 o
   4   1   0      606.39      645.81     11.09 o
   5   1   0     1740.40     1771.84      8.70 o
   6   1   0     3343.97     3583.85     16.17 o
   7   1   0     1020.58     1203.68      8.85 o
   8   1   0      322.22      290.91      3.82 o
   9   1   0      368.79      351.85      5.25 o
  10   1   0      827.94      873.54      9.27 o
  11   1   0       55.02       58.34      3.39 o
  12   1   0       72.98       84.80      3.97 o
  13   1   0      368.09      350.01      6.61 o
  14   1   0      135.65      111.14      4.69 o
  15   1   0       11.84       17.70      3.22 o
  16   1   0       29.67       36.21      4.19 o
  17   1   0       40.15       46.91      5.29 o
  18   1   0       23.46       26.50      5.12 o
  19   1   0       51.33       60.08      6.06 o
   0   2   0       41.18       28.86      2.02 o
   1   2   0     1286.23     1403.62      7.75 o
   2   2   0       41.49       34.05      1.33 o
   3   2   0       42.65       32.81      2.27 o
   4   2   0       77.99       57.26      3.90 o
   5   2   0       30.02       49.93      4.11 o
   6   2   0      544.95      493.59     13.85 o
   7   2   0       14.36       14.27      1.11 o
   8   2   0      513.60      523.58     17.79 o
   9   2   0        5.56        4.00      1.08 o
  10   2   0       24.14       24.47      1.95 o
  11   2   0       76.05       84.72      3.76 o
  12   2   0     1573.59     1524.13     24.27 o
  13   2   0       43.03       37.14      5.85 o
  14   2   0       20.95       25.35      5.60 o
  15   2   0      205.76      208.69      9.29 o
  16   2   0       33.64       34.53      6.36 o
  17   2   0      242.97      236.84     10.44 o
  18   2   0      159.34      192.15      9.91 o
  19   2   0       91.68      101.49      7.23 o
   1   3   0      273.72      258.26      5.38 o
   2   3   0       46.57       31.68      1.75 o
   3   3   0        0.73        1.05      1.07 o
   4   3   0       87.93       79.10      2.37 o
   5   3   0      379.31      404.93      8.90 o
   6   3   0      691.07      695.54     11.97 o
   7   3   0     1237.38     1316.00     16.43 o
   8   3   0      440.30      506.56     11.04 o
   9   3   0      292.86      282.94     10.73 o
  10   3   0      750.16      713.96     28.95 o
  11   3   0      326.93      350.68     10.81 o
  12   3   0      487.00      539.13     13.16 o
  13   3   0       33.23       33.80      6.06 o
  14   3   0      157.91      150.80      8.83 o
  15   3   0       27.70       27.94      6.54 o
  16   3   0       81.58       83.98      9.93 o
  17   3   0        0.10        2.73      6.21 o
   0   4   0      468.54      498.87      8.83 o
   1   4   0      251.44      275.58      4.86 o
   2   4   0      688.33      755.80      8.22 o
   3   4   0      162.20      133.32      4.21 o
   4   4   0      606.46      582.98     12.76 o
   5   4   0      225.91      216.91      8.41 o
   6   4   0      232.52      229.44     12.93 o
   7   4   0       53.79       54.62      5.90 o
   8   4   0      246.58      252.83      9.20 o
   9   4   0       66.35       62.21      6.42 o
  10   4   0       17.72        9.12      5.57 o
  11   4   0      372.84      386.21     11.98 o
  12   4   0        9.73       18.17      5.93 o
  13   4   0      114.92      121.89     11.32 o
  14   4   0        1.48        2.67      5.96 o
  15   4   0       10.63       20.90      6.55 o
  16   4   0        0.20        0.82      6.18 o
   1   5   0     1087.44     1013.24     16.73 o
   2   5   0       21.12       20.62      3.93 o
   3   5   0      139.12      135.60      5.72 o
   4   5   0       10.99        9.67      3.92 o
   5   5   0       45.72       43.45      4.60 o
   6   5   0      151.64      133.20      7.58 o
   7   5   0       48.54       43.30     11.58 o
   8   5   0        6.65        0.99      5.31 o
   9   5   0       23.78       30.69      8.09 o
  10   5   0       32.09       43.60      6.60 o
  11   5   0        0.03        5.03      6.21 o
  12   5   0      272.46      287.48     16.63 o
  13   5   0       31.82       25.21      7.24 o
   0   6   0       19.56       20.07      8.56 o
   1   6   0      162.65      142.51      8.61 o
   2   6   0       20.92       22.36      5.99 o
   3   6   0       44.91       45.19      7.35 o
   4   6   0       58.98       59.31      6.65 o
   5   6   0        8.58       12.90      4.29 o
   6   6   0        0.44        3.82      5.51 o
   7   6   0       95.72       94.04      7.93 o
   8   6   0        7.82       10.07      6.12 o
   9   6   0      143.17      155.47      9.68 o
 -19   1   1       14.12       16.70      5.08 o
 -18   1   1       39.07       42.44      5.50 o
 -17   1   1       64.42       65.71      5.74 o
 -16   1   1       29.79       32.81      3.88 o
 -15   1   1      504.52      489.24      7.47 o
 -14   1   1       13.31       14.72      3.91 o
 -13   1   1      126.46      111.58      5.11 o
 -12   1   1      433.44      436.48      8.82 o
 -11   1   1        0.33       -0.08      2.89 o
 -10   1   1      198.44      206.46      5.15 o
  -9   1   1      378.98      346.04     13.05 o
  -8   1   1     1868.17     1834.03     21.28 o
  -7   1   1      350.14      353.82      4.44 o
  -6   1   1      439.06      435.66      4.59 o
  -5   1   1     1645.82     1794.33      8.00 o
  -4   1   1     4023.33     3914.24     22.50 o
  -3   1   1     1858.86     1889.95     11.84 o
  -2   1   1     7592.23     7733.44     48.86 o
  -1   1   1     2226.83     2123.92      8.58 o
   0   1   1     5146.45     5121.78     39.19 o
   1   1   1     5453.14     5438.52     37.82 o
   2   1   1     2537.08     2535.61      8.17 o
   3   1   1      712.75      702.72      4.90 o
   4   1   1      492.20      479.01      6.21 o
   5   1   1      132.63      140.57      2.45 o
   6   1   1     1368.22     1456.98     10.29 o
   7   1   1     2622.54     2669.66     12.46 o
   8   1   1      728.00      746.73      9.06 o
   9   1   1      269.56      286.56      4.88 o
  10   1   1      303.67      316.03      5.40 o
  11   1   1      576.27      540.53      7.14 o
  12   1   1      208.23      206.55      5.17 o
  13   1   1      264.71      266.29      5.91 o
  14   1   1        2.24        0.89      2.93 o
  15   1   1      123.08      123.53      5.27 o
  16   1   1        3.41        3.80      3.71 o
  17   1   1       38.62       44.43      4.59 o
  18   1   1        2.58        4.63      4.58 o
  19   1   1        7.86       13.56      4.91 o
 -19   2   1       21.82       29.24      5.76 o
 -18   2   1        0.35        0.32      6.05 o
 -17   2   1       64.40       58.37      7.25 o
 -16   2   1        7.63        3.93      5.48 o
 -15   2   1       93.75      103.33      7.58 o
 -14   2   1       70.62       62.73      6.44 o
 -13   2   1      251.39      247.43      9.28 o
 -12   2   1      297.73      291.40      8.26 o
 -11   2   1      592.07      585.06      5.65 o
 -10   2   1      199.77      174.40      3.36 o
  -9   2   1      232.00      224.10      7.48 o
  -8   2   1        3.23        1.67      1.71 o
  -7   2   1      869.59      904.14     12.20 o
  -6   2   1      150.52      145.85      5.68 o
  -5   2   1     2319.64     2574.78     18.11 o
  -4   2   1       38.85       42.75      3.71 o
  -3   2   1     1902.18     1880.82     26.28 o
  -2   2   1      342.43      376.55      6.05 o
  -1   2   1     1386.60     1388.45     17.06 o
   0   2   1      204.54      177.80      2.82 o
   1   2   1       69.31       73.63      1.86 o
   2   2   1      116.11       91.37      1.52 o
   3   2   1      241.08      229.59      2.06 o
   4   2   1      623.44      580.83      8.84 o
   5   2   1       33.33       33.73      4.35 o
   6   2   1      347.17      329.32      7.72 o
   7   2   1       20.42       18.33      0.81 o
   8   2   1      122.79      110.88      2.24 o
   9   2   1      272.22      283.71      5.47 o
  10   2   1       34.79       43.42      2.95 o
  11   2   1     1192.09     1144.10     10.62 o
  12   2   1       15.69       16.02      5.32 o
  13   2   1      193.91      190.21      8.31 o
  14   2   1        5.03        9.03      5.20 o
  15   2   1        3.06        5.17      5.31 o
  16   2   1       22.26       21.43      5.93 o
  17   2   1       66.18       55.78      6.98 o
  18   2   1        2.66        6.41      5.98 o
 -17   3   1       95.05      107.51      8.61 o
 -16   3   1        7.63        2.62      6.35 o
 -15   3   1        0.00        2.47      5.73 o
 -14   3   1        4.16       10.02      5.92 o
 -13   3   1       68.11       76.83      7.08 o
 -12   3   1        6.62        8.70      5.21 o
 -11   3   1      245.35      255.99     10.36 o
 -10   3   1      135.61      133.90      7.90 o
  -9   3   1      171.62      184.97      7.88 o
  -8   3   1       31.19       38.32      5.16 o
  -7   3   1        0.00        2.82      4.23 o
  -6   3   1       35.67       35.36      4.61 o
  -5   3   1      168.76      163.79      6.36 o
  -4   3   1     1174.11     1159.57     21.77 o
  -3   3   1      170.60      196.42      4.31 o
  -2   3   1       39.59       34.89      1.81 o
  -1   3   1      674.62      691.90      6.21 o
   0   3   1      172.48      182.01      3.58 o
   1   3   1      464.66      460.87      5.10 o
   2   3   1      225.77      226.20      4.37 o
   3   3   1      247.99      254.90      4.41 o
   4   3   1        2.34        1.57      1.06 o
   5   3   1       52.24       56.69      4.92 o
   6   3   1      277.69      314.28      8.60 o
   7   3   1       23.51       35.97      4.97 o
   8   3   1        9.83        5.01      4.60 o
   9   3   1      321.69      344.97     10.01 o
  10   3   1      926.43      844.48     15.03 o
  11   3   1       47.72       39.66      5.89 o
  12   3   1      502.02      477.88     12.37 o
  13   3   1        0.98        1.54      5.24 o
  14   3   1        0.23        2.00      5.46 o
  15   3   1      121.55      143.29      8.78 o
  16   3   1        0.21        2.61      5.92 o
  17   3   1       10.44       14.67      6.30 o
 -16   4   1       28.46       49.23      7.63 o
 -15   4   1       24.92       34.45      7.26 o
 -14   4   1      125.08      111.91      8.44 o
 -13   4   1       33.64       54.08      7.20 o
 -12   4   1        3.03       12.00      5.87 o
 -11   4   1        0.48        2.43      5.62 o
 -10   4   1       70.36       82.15      7.04 o
  -9   4   1       33.31       34.78      5.73 o
  -8   4   1        0.02        0.94      4.82 o
  -7   4   1      359.90      327.33     21.56 o
  -6   4   1      110.57       83.77      6.78 o
  -5   4   1       81.58       94.47      7.60 o
  -4   4   1       24.09       34.23      3.91 o
  -3   4   1      103.71      103.13      3.25 o
  -2   4   1        3.94        1.76      2.16 o
  -1   4   1       77.34       68.40      3.10 o
   0   4   1      451.66      442.42      6.00 o
   1   4   1       26.88       32.12      2.69 o
   2   4   1      324.48      312.96      7.38 o
   3   4   1      127.80      146.00      2.92 o
   4   4   1      134.03      145.59      3.55 o
   5   4   1        3.92       11.62      4.66 o
   6   4   1      113.05       78.97      6.15 o
   7   4   1        0.64        3.52      4.85 o
   8   4   1      111.31      112.10      7.18 o
   9   4   1        0.00        2.25      5.36 o
  10   4   1      152.14      149.22      8.23 o
  11   4   1      107.41      129.87      8.32 o
  12   4   1       21.43       13.86      5.84 o
  13   4   1       23.87       16.87      6.06 o
  14   4   1        5.81        1.43      6.04 o
  15   4   1        5.10        0.44      5.86 o
 -13   5   1        0.03        3.15      6.63 o
 -12   5   1      181.69      202.11     10.45 o
 -11   5   1        7.77       12.81      6.12 o
 -10   5   1        6.83        8.43      5.84 o
  -9   5   1       34.81       33.58      6.20 o
  -8   5   1        2.30        1.59      5.43 o
  -7   5   1       13.44       14.82      5.71 o
  -6   5   1       13.29       17.68      5.66 o
  -5   5   1        3.47        8.73      3.99 o
  -4   5   1        0.36        0.45      3.76 o
  -3   5   1      180.90      168.72      7.90 o
  -2   5   1      159.64      168.57      6.04 o
  -1   5   1      115.35      120.23      5.21 o
   0   5   1        3.24        3.98      3.23 o
   1   5   1       20.02       23.75      3.72 o
   2   5   1       88.25      103.82      5.16 o
   3   5   1      346.45      293.76      7.40 o
   4   5   1        6.31        6.62      3.79 o
   5   5   1      156.91      161.10      6.22 o
   6   5   1       10.62        9.82      5.34 o
   7   5   1       25.27       21.69      5.59 o
   8   5   1       19.19       26.17      6.05 o
   9   5   1       81.04       66.92      7.04 o
  10   5   1        0.00        2.22      5.73 o
  11   5   1        1.69        1.88      5.81 o
  12   5   1        0.07       -1.02      5.98 o
  13   5   1       27.33       30.06      7.10 o
  -9   6   1       16.12       15.39      6.72 o
  -8   6   1       59.14       80.83      7.96 o
  -7   6   1        0.86       -0.26      5.68 o
  -6   6   1        2.61        5.51      5.62 o
  -5   6   1       24.09       24.69      4.77 o
  -4   6   1       65.07       57.16      6.96 o
  -3   6   1       51.44       44.71      6.70 o
  -2   6   1       17.87        9.84      5.85 o
  -1   6   1      288.35      254.55     10.20 o
   0   6   1       50.05       54.40      6.77 o
   1   6   1      150.76      149.82      8.43 o
   2   6   1        8.04        2.15      5.36 o
   3   6   1       14.00       10.31      5.48 o
   4   6   1        0.01       -2.75      8.49 o
   5   6   1       16.23       16.01      5.41 o
   6   6   1       22.71       18.23      5.81 o
   7   6   1      109.46      110.20      8.28 o
   8   6   1        3.51        0.66      6.07 o
 -20   0   2       55.04       75.27     11.18 o
 -19   0   2      172.21      176.46     15.83 o
 -18   0   2       31.65       28.58      6.11 o
 -17   0   2       47.40       42.70      5.95 o
 -16   0   2      126.96      132.29      7.63 o
 -15   0   2      106.61      110.21      6.80 o
 -14   0   2     2179.63     2154.20     44.10 o
 -13   0   2       76.83       99.38      6.26 o
 -12   0   2      824.49      780.29     15.27 o
 -11   0   2      343.75      344.34      8.39 o
 -10   0   2      155.08      149.93      5.88 o
  -9   0   2      336.93      295.53      7.04 o
  -8   0   2      188.67      240.43      7.82 o
  -7   0   2     2192.16     2360.22     15.97 o
  -6   0   2     1169.55     1297.18     10.84 o
  -5   0   2      383.92      327.81     11.24 o
  -4   0   2      581.76      535.06      6.01 o
  -3   0   2      116.98      146.19      3.25 o
  -2   0   2       65.08       53.46      1.64 o
  -1   0   2     6974.37     6879.66     68.18 o
   0   0   2      350.52      344.16      5.78 o
   1   0   2       45.94       35.32      1.46 o
   2   0   2      309.57      269.60      2.69 o
   3   0   2     2828.60     2929.53     11.58 o
   4   0   2     1863.70     1805.89     10.35 o
   5   0   2     1326.47     1400.09     10.13 o
   6   0   2     9743.54    10145.13     38.04 o
   7   0   2     1115.38     1290.65     15.78 o
   8   0   2      782.02      819.88      9.79 o
   9   0   2      142.23      165.40      4.84 o
  10   0   2      280.45      315.15      6.31 o
  11   0   2      267.06      279.25      7.57 o
  12   0   2      320.83      347.20     13.01 o
  13   0   2       19.43       19.22      3.86 o
  14   0   2       78.44       73.35      4.79 o
  15   0   2        0.12        1.75      3.68 o
  16   0   2      118.35      120.89      5.92 o
  17   0   2       99.91       87.50      5.71 o
  18   0   2       98.04      108.23      6.33 o
  19   0   2      209.68      246.35     10.70 o
 -19   1   2       12.46       15.12      5.06 o
 -18   1   2       12.59       13.70      4.96 o
 -17   1   2       68.09       58.11      6.87 o
 -16   1   2       28.01       19.02      4.23 o
 -15   1   2       83.80       86.48      5.13 o
 -14   1   2      149.79      172.58      7.91 o
 -13   1   2       78.00       77.29      5.45 o
 -12   1   2       77.17       78.06      5.27 o
 -11   1   2      144.59      133.21      5.67 o
 -10   1   2      293.25      305.27      8.42 o
  -9   1   2      369.88      343.33      7.12 o
  -8   1   2     1422.44     1397.37     26.98 o
  -7   1   2     1655.02     1828.93     18.00 o
  -6   1   2        7.29       12.06      1.56 o
  -5   1   2        9.12       15.54      1.40 o
  -4   1   2     6367.52     6636.39     54.93 o
  -3   1   2      166.57      168.85      2.31 o
  -2   1   2     6696.51     6740.87     89.99 o
  -1   1   2      435.55      459.04      3.72 o
   0   1   2      189.87      165.83      2.14 o
   1   1   2      449.52      397.50      3.84 o
   2   1   2       79.60       66.18      1.59 o
   3   1   2     2138.40     2260.50      5.77 o
   4   1   2     3031.46     3331.74     21.07 o
   5   1   2     1963.09     2153.69     10.90 o
   6   1   2     1666.57     1811.08      9.57 o
   7   1   2      141.36      153.60      3.55 o
   8   1   2      133.82      158.72      3.83 o
   9   1   2      725.46      710.78      7.38 o
  10   1   2        9.78        6.16      2.54 o
  11   1   2       47.81       50.55      3.39 o
  12   1   2        4.37        3.78      2.88 o
  13   1   2        4.23        3.83      3.01 o
  14   1   2        2.83        4.82      3.09 o
  15   1   2        2.30        5.80      3.34 o
  16   1   2       76.74       62.10      4.61 o
  17   1   2      150.92      147.34      6.12 o
  18   1   2      199.84      225.96      9.32 o
  19   1   2        1.58        3.84      5.04 o
 -19   2   2        7.56        6.65      5.28 o
 -18   2   2        2.95        0.08      4.95 o
 -17   2   2        7.36        4.22      5.84 o
 -16   2   2       17.59       21.76      5.82 o
 -15   2   2      171.51      170.60     19.84 o
 -14   2   2        0.03        2.66      5.01 o
 -13   2   2       83.76       94.28      7.08 o
 -12   2   2      317.30      321.98      6.63 o
 -11   2   2      576.83      577.16      5.89 o
 -10   2   2      388.43      370.31      6.18 o
  -9   2   2      108.08      108.86      4.24 o
  -8   2   2      446.50      463.51      5.96 o
  -7   2   2     1530.70     1764.71     25.79 o
  -6   2   2      365.70      325.36      4.86 o
  -5   2   2      177.57      147.93      3.03 o
  -4   2   2        6.66        7.53      1.11 o
  -3   2   2       55.62       63.90      1.92 o
  -2   2   2    10296.50    10713.45     34.28 o
  -1   2   2     4186.94     4277.81     26.33 o
   0   2   2      372.34      328.64      3.96 o
   1   2   2        2.70       10.38      1.26 o
   2   2   2       11.98       10.07      1.13 o
   3   2   2     1331.16     1417.43      9.26 o
   4   2   2      672.34      776.02      5.66 o
   5   2   2       96.03       90.59      1.81 o
   6   2   2     1638.96     1561.37      8.30 o
   7   2   2        5.44        8.43      1.19 o
   8   2   2        0.78        0.85      1.26 o
   9   2   2      126.19      128.86      2.99 o
  10   2   2       41.06       52.60      3.09 o
  11   2   2     1677.24     1734.51     17.02 o
  12   2   2      116.94      120.13      7.54 o
  13   2   2        0.42        0.41      4.82 o
  14   2   2        3.22        3.24      5.05 o
  15   2   2        0.27        0.43      5.32 o
  16   2   2       45.55       46.43      6.47 o
  17   2   2        2.73        2.53      5.79 o
  18   2   2       58.95       54.97      8.73 o
 -17   3   2        0.01        2.54      6.08 o
 -16   3   2      113.14      114.60      8.51 o
 -15   3   2       35.95       42.25      6.94 o
 -14   3   2      268.91      269.07     15.19 o
 -13   3   2       70.94       73.44     18.19 o
 -12   3   2        7.03        2.68      5.08 o
 -11   3   2       26.48       35.41      5.75 o
 -10   3   2       49.56       38.50      5.74 o
  -9   3   2      194.95      140.84      7.18 o
  -8   3   2       41.93       28.43      5.03 o
  -7   3   2       37.12       34.49      4.81 o
  -6   3   2      358.07      364.82      8.80 o
  -5   3   2        2.77        6.54      0.96 o
  -4   3   2     1115.54     1121.61     10.82 o
  -3   3   2       27.36       26.34      1.78 o
  -2   3   2      161.17      218.09      4.08 o
  -1   3   2      201.74      198.51      3.84 o
   0   3   2      407.64      481.20      5.80 o
   1   3   2        6.78        2.09      1.88 o
   2   3   2     1035.65      963.25      6.23 o
   3   3   2      130.05      120.34      2.47 o
   4   3   2      964.05      962.23     16.03 o
   5   3   2     1922.42     1924.92     28.81 o
   6   3   2      118.51      113.53      6.07 o
   7   3   2      206.90      229.09      7.90 o
   8   3   2        7.02       18.19      4.84 o
   9   3   2        5.58       10.31      4.93 o
  10   3   2       10.94        2.23      5.05 o
  11   3   2       38.26       22.41      5.55 o
  12   3   2        0.05        3.98      5.13 o
  13   3   2       51.85       45.87      6.17 o
  14   3   2      117.70      120.74      8.15 o
  15   3   2        5.11        9.94      5.83 o
  16   3   2      217.98      221.68     10.36 o
  17   3   2       20.43       17.54      6.51 o
 -16   4   2       65.53       80.17      8.32 o
 -15   4   2       25.59       25.05      6.89 o
 -14   4   2        4.30        9.82      6.24 o
 -13   4   2       18.11       17.01      6.13 o
 -12   4   2       49.65       37.78      6.33 o
 -11   4   2       18.73       12.62      5.65 o
 -10   4   2       36.86       66.48     13.96 o
  -9   4   2        0.86        0.07      4.99 o
  -8   4   2       83.35       98.70      6.73 o
  -7   4   2        0.63        7.19      4.84 o
  -6   4   2       87.64      116.95      6.73 o
  -5   4   2       72.91       71.14      4.71 o
  -4   4   2       50.83       56.39      3.70 o
  -3   4   2      410.41      439.02      5.89 o
  -2   4   2       17.60       14.11      2.49 o
  -1   4   2      268.97      242.86      4.78 o
   0   4   2       91.78       76.22      3.26 o
   1   4   2        6.63        5.86      2.29 o
   2   4   2        4.98        4.73      1.95 o
   3   4   2        4.16        3.52      1.71 o
   4   4   2        5.35        3.98      2.19 o
   5   4   2      187.07      191.97      7.97 o
   6   4   2       20.64       17.62      5.06 o
   7   4   2      122.46      138.24      7.51 o
   8   4   2      599.35      634.49     13.59 o
   9   4   2        4.32        5.60      5.19 o
  10   4   2     1245.11     1218.23     19.37 o
  11   4   2       97.76       95.78      7.49 o
  12   4   2        0.77        2.98      5.71 o
  13   4   2       61.90       76.81      8.47 o
  14   4   2        1.86        2.32      6.21 o
  15   4   2       16.79       20.48      6.74 o
 -13   5   2      441.70      503.21     28.88 o
 -12   5   2        0.82        3.48      6.33 o
 -11   5   2      107.34       98.11      8.15 o
 -10   5   2       31.56       23.36      6.09 o
  -9   5   2        1.84       12.22      5.92 o
  -8   5   2       95.41      103.87      8.69 o
  -7   5   2      193.82      197.81     13.52 o
  -6   5   2       82.23       97.71      6.93 o
  -5   5   2        3.37        3.00      3.98 o
  -4   5   2        0.19        1.75      3.76 o
  -3   5   2       11.63        9.47      3.80 o
  -2   5   2       32.04       29.96      3.97 o
  -1   5   2       24.03       25.09      3.72 o
   0   5   2      150.32      170.40      7.35 o
   1   5   2       36.84       32.38      3.97 o
   2   5   2        9.82       12.70      3.61 o
   3   5   2       93.59       95.00      5.08 o
   4   5   2      218.80      219.88      7.20 o
   5   5   2        1.67        2.05      5.08 o
   6   5   2        0.00        3.99      5.11 o
   7   5   2      282.25      304.76     10.64 o
   8   5   2        0.26        1.61      5.36 o
   9   5   2       21.86       10.04      5.62 o
  10   5   2       13.28       12.93      5.72 o
  11   5   2        6.89        7.70      5.94 o
  12   5   2        0.55        0.24      6.20 o
  -8   6   2       12.38        7.02      6.26 o
  -7   6   2      222.47      238.92     10.57 o
  -6   6   2       22.96       29.77      6.40 o
  -5   6   2      249.85      243.13     10.79 o
  -4   6   2       75.64       72.04      7.49 o
  -3   6   2      227.48      236.86     10.18 o
  -2   6   2      247.60      260.15     15.04 o
  -1   6   2        4.82        3.58      5.51 o
   0   6   2        8.99        9.51      5.34 o
   1   6   2        5.06        4.70      5.54 o
   2   6   2        5.99        7.15      8.13 o
   3   6   2       23.14       24.58      8.62 o
   4   6   2       49.10       39.85     10.08 o
   5   6   2       19.50       12.54      5.51 o
   6   6   2        4.93       11.67      5.86 o
   7   6   2        3.80        6.76      5.89 o
   8   6   2       26.88       19.51      6.67 o
 -19   1   3       39.75       42.67      6.89 o
 -18   1   3        0.12       -1.83      5.56 o
 -17   1   3        3.80        3.27      5.53 o
 -16   1   3      105.01       96.89      6.44 o
 -15   1   3       92.37       96.60      5.37 o
 -14   1   3      656.55      680.43     12.45 o
 -13   1   3        1.75        3.88      3.69 o
 -12   1   3        8.59        7.03      3.11 o
 -11   1   3        5.97        6.27      2.77 o
 -10   1   3       49.27       44.89      3.16 o
  -9   1   3      207.74      225.80      5.96 o
  -8   1   3        9.71        5.06      2.21 o
  -7   1   3      120.45      158.99      3.58 o
  -6   1   3      959.31     1016.54      8.58 o
  -5   1   3     1270.57     1292.20      8.42 o
  -4   1   3     1540.20     1541.81      7.39 o
  -3   1   3       21.80       30.90      1.86 o
  -2   1   3     2468.46     2567.84     10.88 o
  -1   1   3        6.61        4.47      1.86 o
   0   1   3     1164.70     1176.73      8.16 o
   1   1   3      284.56      274.95      3.34 o
   2   1   3      552.80      524.42      4.44 o
   3   1   3      507.11      529.98      6.43 o
   4   1   3     1698.14     1750.47      8.70 o
   5   1   3      456.93      485.23      4.56 o
   6   1   3       57.29       77.32      2.85 o
   7   1   3      966.06      966.16      8.68 o
   8   1   3       22.56       27.70      2.57 o
   9   1   3       65.82       73.72      3.28 o
  10   1   3       99.66       90.93      3.70 o
  11   1   3       23.20       22.67      3.04 o
  12   1   3       74.10       67.04      3.84 o
  13   1   3      109.25      119.03      7.49 o
  14   1   3        7.49        3.61      2.61 o
  15   1   3        0.51        1.74      2.67 o
  16   1   3       48.55       41.53      4.46 o
  17   1   3       42.35       46.73      4.75 o
  18   1   3       55.24       61.72      5.34 o
 -19   2   3       16.53       16.92      5.44 o
 -18   2   3       10.67        5.55      4.99 o
 -17   2   3        9.58       15.63      6.19 o
 -16   2   3       11.29       16.14      6.27 o
 -15   2   3        0.37        0.46      5.58 o
 -14   2   3        1.82        3.43      5.21 o
 -13   2   3        4.98        1.04      5.22 o
 -12   2   3       86.57       74.52      4.30 o
 -11   2   3       69.82       67.10      3.99 o
 -10   2   3      157.70      159.36      3.58 o
  -9   2   3        1.07        4.71      2.22 o
  -8   2   3      165.29      131.69      4.22 o
  -7   2   3      271.98      256.85      5.05 o
  -6   2   3      508.22      554.18      6.28 o
  -5   2   3      672.08      718.49      4.55 o
  -4   2   3      531.33      540.94      4.28 o
  -3   2   3      880.67      953.38     10.78 o
  -2   2   3       19.24       20.61      2.19 o
  -1   2   3     1242.89     1325.88      9.76 o
   0   2   3      107.20      119.82      2.25 o
   1   2   3        0.49        0.81      1.22 o
   2   2   3        7.46       11.11      1.23 o
   3   2   3        2.17        4.10      1.22 o
   4   2   3       25.77       23.58      1.29 o
   5   2   3       78.01       74.19      1.73 o
   6   2   3       11.03        8.76      1.38 o
   7   2   3      354.90      344.89      4.39 o
   8   2   3       49.17       48.84      2.45 o
   9   2   3      328.95      316.08      5.94 o
  10   2   3        9.83        7.59      2.11 o
  11   2   3       17.31       17.88      2.42 o
  12   2   3       54.34       57.43      5.83 o
  13   2   3        0.44       -0.22      4.77 o
  14   2   3       22.58       24.64      5.42 o
  15   2   3       27.49       41.03      6.23 o
  16   2   3        9.12       13.12      5.84 o
  17   2   3      128.36      122.64      8.62 o
  18   2   3       60.96       59.10      7.65 o
 -17   3   3       11.87       10.75      6.28 o
 -16   3   3       14.70       29.95      6.73 o
 -15   3   3       48.51       39.36      6.64 o
 -14   3   3       47.20       64.27      7.04 o
 -13   3   3      100.43      101.32      7.57 o
 -12   3   3       15.17       20.99      5.36 o
 -11   3   3        3.20       12.43      5.22 o
 -10   3   3       56.40       66.54      6.30 o
  -9   3   3       64.25       71.63      6.11 o
  -8   3   3       11.40        5.29      4.47 o
  -7   3   3       20.19       23.64      2.77 o
  -6   3   3      204.02      207.72      5.28 o
  -5   3   3      180.98      203.76      5.61 o
  -4   3   3      432.98      460.37      6.11 o
  -3   3   3       37.19       36.25      2.53 o
  -2   3   3      386.63      429.91      5.49 o
  -1   3   3        8.05       11.81      1.93 o
   0   3   3       10.47       10.40      1.98 o
   1   3   3      204.30      218.80      4.52 o
   2   3   3       75.68       86.01      2.96 o
   3   3   3       90.61       93.65      2.57 o
   4   3   3      295.72      314.48      5.06 o
   5   3   3      113.38      120.64      3.69 o
   6   3   3        7.76        9.81      2.23 o
   7   3   3       53.29       43.54      2.62 o
   8   3   3      110.77       89.86      6.39 o
   9   3   3      118.38      124.82      7.20 o
  10   3   3       51.51       56.53      6.09 o
  11   3   3        0.25       -0.66      4.90 o
  12   3   3        0.01        3.60      5.21 o
  13   3   3      108.13      115.39      9.86 o
  14   3   3        0.00        3.70      5.52 o
  15   3   3        0.63        5.49      5.88 o
  16   3   3       41.10       37.40      6.98 o
 -16   4   3       12.74       17.62      6.77 o
 -15   4   3      108.29      109.29      8.83 o
 -14   4   3       44.79       42.37      7.21 o
 -13   4   3       34.85       23.29      6.29 o
 -12   4   3        6.97       12.36      5.80 o
 -11   4   3        1.84        2.85      5.52 o
 -10   4   3        5.58        2.60      5.29 o
  -9   4   3        1.82       -2.70      4.93 o
  -8   4   3       33.63       33.92      5.56 o
  -7   4   3        1.80        5.73      4.69 o
  -6   4   3       52.96       73.09     10.63 o
  -5   4   3        0.31        1.56      4.72 o
  -4   4   3       11.38        6.98      3.64 o
  -3   4   3       27.83       26.31      2.76 o
  -2   4   3        8.11        4.05      2.43 o
  -1   4   3      337.23      321.03      7.77 o
   0   4   3      150.02      140.56      3.60 o
   1   4   3       36.94       30.45      2.44 o
   2   4   3        2.25        1.28      1.95 o
   3   4   3        4.62        2.07      1.89 o
   4   4   3       40.09       23.87      2.60 o
   5   4   3       18.02       32.10      5.15 o
   6   4   3      102.87       77.69      6.23 o
   7   4   3       17.96       11.50      5.00 o
   8   4   3      170.89      185.98      8.39 o
   9   4   3       37.50       37.37      5.81 o
  10   4   3       67.99       76.25      7.05 o
  11   4   3        3.53        5.40      5.47 o
  12   4   3       21.53       36.84      6.42 o
  13   4   3        2.02       11.20      6.10 o
  14   4   3        2.50        1.33      5.83 o
 -13   5   3        0.45        3.35      6.63 o
 -12   5   3       39.08       53.88      7.58 o
 -11   5   3       47.92       51.20      6.99 o
 -10   5   3       48.97       37.37      6.48 o
  -9   5   3        0.83        5.10      5.76 o
  -8   5   3        2.52        2.71      5.27 o
  -7   5   3       22.48       19.35      5.72 o
  -6   5   3       12.58       19.01      5.28 o
  -5   5   3        3.38        3.40      4.06 o
  -4   5   3        0.22       -1.02      3.76 o
  -3   5   3        7.92       14.49      3.73 o
  -2   5   3        1.98        2.10      3.59 o
  -1   5   3      134.53      129.75      5.33 o
   0   5   3      100.69       99.15      4.12 o
   1   5   3       39.85       32.22      3.94 o
   2   5   3       39.02       36.07      4.00 o
   3   5   3       57.50       52.65      4.45 o
   4   5   3       75.62       92.51      6.92 o
   5   5   3      225.99      255.15      9.58 o
   6   5   3        5.49        5.27      5.44 o
   7   5   3       14.91       16.60      5.82 o
   8   5   3       41.74       40.15      6.41 o
   9   5   3        3.01        4.97      5.81 o
  10   5   3       49.14       43.13      6.71 o
  11   5   3        2.72        4.99      6.32 o
  12   5   3       15.27       17.07      6.87 o
  -8   6   3       10.51       17.27      6.34 o
  -7   6   3       39.95       39.40      6.82 o
  -6   6   3       12.91       11.32      5.74 o
  -5   6   3       45.94       45.10      9.47 o
  -4   6   3        3.28        1.37      5.83 o
  -3   6   3        1.99        0.27      5.68 o
  -2   6   3       61.74       75.44      7.07 o
  -1   6   3       27.54       38.22      6.15 o
   0   6   3        3.57       -0.38      8.38 o
   1   6   3        0.02       -0.26      8.47 o
   2   6   3        8.05        4.81      8.98 o
   3   6   3       37.79       34.78      9.45 o
   4   6   3       17.48       18.37      9.62 o
   5   6   3       93.80       88.91      7.74 o
   6   6   3       14.05       10.63      6.13 o
   7   6   3        7.09        6.29      6.33 o
 -19   0   4       17.44       17.82      5.92 o
 -18   0   4        0.21       -1.66      5.41 o
 -17   0   4       19.04       10.10      5.59 o
 -16   0   4        4.38        2.31      5.14 o
 -15   0   4        0.71        0.97      4.79 o
 -14   0   4       61.21       50.80      5.63 o
 -13   0   4      354.19      312.58     18.46 o
 -12   0   4      378.05      358.42     15.12 o
 -11   0   4       95.43       94.87      7.26 o
 -10   0   4      182.18      187.41     17.44 o
  -9   0   4      251.81      297.46      7.28 o
  -8   0   4      293.04      303.21      7.06 o
  -7   0   4      602.58      657.47      7.32 o
  -6   0   4      141.16      108.85      4.03 o
  -5   0   4      947.66      906.94      8.73 o
  -4   0   4     2820.20     2748.89     23.02 o
  -3   0   4     4294.66     4275.31     26.04 o
  -2   0   4        1.26        6.95      1.61 o
  -1   0   4     2500.37     2352.60     25.55 o
   0   0   4     4850.47     4800.09     17.61 o
   1   0   4      137.67      131.05      2.45 o
   2   0   4     1681.49     1704.18      7.30 o
   3   0   4      111.30      148.87      4.34 o
   4   0   4     3034.69     3360.72     15.57 o
   5   0   4      219.92      159.49      6.84 o
   6   0   4      913.64      873.84      9.31 o
   7   0   4       84.12      108.03      4.23 o
   8   0   4      284.49      261.71      6.29 o
   9   0   4     2771.09     2754.30     28.63 o
  10   0   4     1710.07     1519.58     19.53 o
  11   0   4       51.62       55.43      3.96 o
  12   0   4       13.66        6.16      3.35 o
  13   0   4       10.42        3.32      3.25 o
  14   0   4       25.11       14.67      3.75 o
  15   0   4        0.58        1.89      3.72 o
  16   0   4        0.51        1.00      3.84 o
  17   0   4        5.92        3.55      5.40 o
  18   0   4       54.72       50.84      8.20 o
 -19   1   4        0.00       -0.49      5.72 o
 -18   1   4       96.11       89.52     12.41 o
 -17   1   4       12.32       14.31      5.75 o
 -16   1   4      182.96      174.75      6.70 o
 -15   1   4      227.15      213.92      5.65 o
 -14   1   4      184.15      167.58      5.04 o
 -13   1   4        8.97       10.96      3.77 o
 -12   1   4      204.42      196.38      6.34 o
 -11   1   4      175.52      161.71      5.87 o
 -10   1   4      369.62      378.99      7.28 o
  -9   1   4        4.89        4.64      2.45 o
  -8   1   4       64.20       76.42      3.35 o
  -7   1   4       63.91       65.71      3.47 o
  -6   1   4      155.26      140.34      3.76 o
  -5   1   4      326.46      296.38      4.82 o
  -4   1   4      632.00      748.40      8.83 o
  -3   1   4     1853.99     2048.48     14.04 o
  -2   1   4     1211.58     1336.36     11.34 o
  -1   1   4      231.35      215.82      5.47 o
   0   1   4     1224.00     1321.78      7.97 o
   1   1   4      812.53      917.74      5.96 o
   2   1   4      736.41      716.95      5.67 o
   3   1   4     2253.74     2236.80     16.97 o
   4   1   4     1337.04     1209.29      8.05 o
   5   1   4        5.36        3.20      0.99 o
   6   1   4      161.95      153.22      2.49 o
   7   1   4       88.93       94.39      2.54 o
   8   1   4       39.01       45.53      2.26 o
   9   1   4       51.83       49.95      2.54 o
  10   1   4        3.07        3.31      2.15 o
  11   1   4       24.34       28.93      2.59 o
  12   1   4       36.40       34.27      2.77 o
  13   1   4       80.06       64.81      3.44 o
  14   1   4       67.98       94.15      4.53 o
  15   1   4       74.19       69.11      6.92 o
  16   1   4       85.20       80.02      5.10 o
  17   1   4       98.13      105.97      5.74 o
  18   1   4       10.29       11.08      4.40 o
 -18   2   4        2.30        8.82      4.89 o
 -17   2   4        0.24        1.21      4.64 o
 -16   2   4       73.24       67.39      7.08 o
 -15   2   4       24.72       16.12      5.79 o
 -14   2   4       70.37       86.68      7.22 o
 -13   2   4       22.18       13.97      7.64 o
 -12   2   4       26.54       13.15      4.04 o
 -11   2   4       19.52       19.99      2.77 o
 -10   2   4       38.82       51.92      4.03 o
  -9   2   4      856.57      853.78     10.58 o
  -8   2   4     1502.16     1527.57     13.38 o
  -7   2   4       12.24        6.85      2.55 o
  -6   2   4      313.35      367.99      5.80 o
  -5   2   4      168.29      173.24      5.21 o
  -4   2   4        9.56       15.35      2.58 o
  -3   2   4      473.95      453.98      5.38 o
  -2   2   4      409.58      408.86      4.11 o
  -1   2   4      197.61      236.36      3.57 o
   0   2   4      161.11      179.38      3.07 o
   1   2   4        2.27        3.88      1.46 o
   2   2   4      597.89      627.90      7.78 o
   3   2   4      816.95      874.73      9.45 o
   4   2   4      102.99      128.61      3.96 o
   5   2   4      309.83      277.10      5.38 o
   6   2   4      247.10      216.53      5.52 o
   7   2   4        2.36        3.17      1.49 o
   8   2   4      199.39      207.82      5.23 o
   9   2   4      233.01      225.63      4.92 o
  10   2   4        3.81        5.34      2.34 o
  11   2   4       38.43       51.03      3.05 o
  12   2   4       23.59       20.00      5.23 o
  13   2   4       16.18       13.50      5.20 o
  14   2   4       50.54       46.63      6.17 o
  15   2   4        5.09        5.59      5.41 o
  16   2   4       65.85       64.91      7.25 o
  17   2   4        8.01        3.93      6.15 o
 -17   3   4        0.90        3.91      6.20 o
 -16   3   4       10.62       10.03      5.91 o
 -15   3   4       41.69       43.14      6.86 o
 -14   3   4        6.00       11.70      5.84 o
 -13   3   4        0.08        1.58      5.44 o
 -12   3   4        2.19        3.06      5.28 o
 -11   3   4        3.17        1.90      4.96 o
 -10   3   4        0.05        0.67      4.77 o
  -9   3   4      217.72      202.76      8.26 o
  -8   3   4       89.49       96.05      3.50 o
  -7   3   4        0.22        2.85      2.35 o
  -6   3   4      187.43      183.68      4.54 o
  -5   3   4      140.20      122.14      4.02 o
  -4   3   4       44.01       56.27      2.72 o
  -3   3   4      120.18      129.06      3.17 o
  -2   3   4       77.58       88.49      3.03 o
  -1   3   4       17.15       16.51      2.14 o
   0   3   4      235.51      245.35      3.98 o
   1   3   4      124.93      114.61      3.01 o
   2   3   4     1086.00      993.24      6.94 o
   3   3   4      257.51      254.86      4.49 o
   4   3   4      137.58      127.10      5.36 o
   5   3   4      200.01      193.98      5.01 o
   6   3   4       63.92       78.72      3.75 o
   7   3   4      103.00      124.20      4.28 o
   8   3   4        0.38        1.60      4.64 o
   9   3   4      287.10      237.52      8.98 o
  10   3   4       57.47       46.34      5.94 o
  11   3   4       77.40       87.61     12.79 o
  12   3   4       75.82       84.73      7.05 o
  13   3   4       16.22       21.69      6.06 o
  14   3   4      107.17      132.63     14.11 o
  15   3   4      400.17      442.17     13.67 o
  16   3   4       52.01       78.12      7.80 o
 -15   4   4        9.42        9.53      6.34 o
 -14   4   4       11.49        3.59      7.78 o
 -13   4   4       26.45       29.81      6.51 o
 -12   4   4       75.63       76.87      7.38 o
 -11   4   4       54.27       45.07      6.52 o
 -10   4   4       64.93       61.66      6.51 o
  -9   4   4      254.32      240.46      9.29 o
  -8   4   4       82.43       89.38      6.65 o
  -7   4   4       17.23       20.77      5.14 o
  -6   4   4      192.53      212.30      8.08 o
  -5   4   4        2.64        6.69      4.59 o
  -4   4   4      779.59      838.13      9.77 o
  -3   4   4      498.33      500.68      6.89 o
  -2   4   4        1.98        1.10      2.26 o
  -1   4   4       97.55       89.34      3.51 o
   0   4   4        8.27       14.84      2.44 o
   1   4   4      226.99      254.73      4.47 o
   2   4   4       88.44      100.63      3.20 o
   3   4   4       62.03       65.77      2.44 o
   4   4   4      219.17      223.25      5.95 o
   5   4   4       33.52       36.38      5.45 o
   6   4   4       68.93       59.37      6.03 o
   7   4   4      107.39       93.83      6.89 o
   8   4   4        4.54        8.06      5.20 o
   9   4   4      243.74      260.20     10.06 o
  10   4   4      432.76      452.93     12.87 o
  11   4   4       82.32       91.64      7.59 o
  12   4   4       26.90       19.55      6.00 o
  13   4   4       10.28       11.28      5.86 o
  14   4   4        1.31        4.22      6.29 o
 -12   5   4        0.01       -1.03      6.12 o
 -11   5   4        2.00        4.07      5.99 o
 -10   5   4        4.71        1.66      5.77 o
  -9   5   4        0.00        2.32      5.54 o
  -8   5   4        3.94       -3.43      5.47 o
  -7   5   4      114.43      122.09      7.65 o
  -6   5   4       35.56       32.68      5.67 o
  -5   5   4        0.23        7.64      5.64 o
  -4   5   4       46.03       47.55      4.77 o
  -3   5   4      444.08      471.71     10.73 o
  -2   5   4       86.08       98.08      4.47 o
  -1   5   4      145.61      121.49      4.58 o
   0   5   4       12.68       10.23      2.94 o
   1   5   4        0.04        0.12      4.47 o
   2   5   4        1.52        5.69      4.82 o
   3   5   4      195.30      194.56      8.45 o
   4   5   4        2.45        3.38      5.05 o
   5   5   4        6.19       15.13      5.57 o
   6   5   4       60.54       55.22      6.66 o
   7   5   4        0.08        2.69      5.54 o
   8   5   4        0.02        0.26      5.38 o
   9   5   4        5.57        0.89      5.73 o
  10   5   4       50.40       59.62      7.36 o
  11   5   4        6.32        7.98      6.23 o
  -7   6   4        2.62        5.83      6.04 o
  -6   6   4       26.45       24.29      6.17 o
  -5   6   4        0.21        2.69      7.48 o
  -4   6   4       25.62       19.12      4.74 o
  -3   6   4        0.19        0.34      8.25 o
  -2   6   4       36.54       25.31      9.24 o
  -1   6   4       43.23       38.88      9.61 o
   0   6   4        0.22       -1.08      8.11 o
   1   6   4        1.36       -0.26      8.16 o
   2   6   4       21.98       17.97      9.75 o
   3   6   4       27.04       26.74      9.47 o
   4   6   4        0.00       -0.47      5.38 o
   5   6   4        0.07       -0.10      5.99 o
   6   6   4       25.50       30.17      6.80 o
 -19   1   5        0.30       -1.50      6.07 o
 -18   1   5        8.94       12.21      5.97 o
 -17   1   5        1.05       -0.44      5.62 o
 -16   1   5       62.00       64.20      5.24 o
 -15   1   5      100.67       99.54      4.56 o
 -14   1   5      161.51      151.22      5.01 o
 -13   1   5       14.26       13.33      3.02 o
 -12   1   5       50.07       53.35      4.33 o
 -11   1   5       23.62       31.51      3.69 o
 -10   1   5      138.61      144.66      6.62 o
  -9   1   5       50.12       45.96      3.21 o
  -8   1   5      359.65      364.21      6.20 o
  -7   1   5      768.67      745.54     13.81 o
  -6   1   5      438.47      416.26      6.32 o
  -5   1   5      168.20      143.25      5.30 o
  -4   1   5      182.89      227.55      6.02 o
  -3   1   5        1.30        1.64      3.30 o
  -2   1   5     1789.20     1923.80     32.67 o
  -1   1   5      378.59      374.14      5.79 o
   0   1   5        6.10        3.26      1.22 o
   1   1   5      218.83      201.75      4.68 o
   2   1   5      614.13      645.80      9.92 o
   3   1   5        0.72        2.64      2.51 o
   4   1   5        8.19        7.86      2.54 o
   5   1   5       10.08        7.09      1.94 o
   6   1   5      138.15      116.12      2.17 o
   7   1   5       53.55       54.03      1.97 o
   8   1   5      259.28      242.10      3.54 o
   9   1   5       68.80       58.57      2.67 o
  10   1   5       47.41       52.32      3.41 o
  11   1   5       18.49       21.29      2.50 o
  12   1   5      150.47      104.12      4.35 o
  13   1   5       18.63       22.70      3.32 o
  14   1   5        0.71        0.98      3.25 o
  15   1   5       14.03       13.96      3.79 o
  16   1   5        0.03       -0.25      3.78 o
  17   1   5        1.71       -0.18      4.87 o
 -18   2   5       26.82       25.01      5.40 o
 -17   2   5        1.33        0.64      4.68 o
 -16   2   5        0.00        2.08      5.63 o
 -15   2   5        3.04        0.80      8.24 o
 -14   2   5       12.71        4.23      7.86 o
 -13   2   5       72.70       57.76      9.29 o
 -12   2   5        0.05        2.65      3.43 o
 -11   2   5      257.36      219.14      7.03 o
 -10   2   5        6.57       12.07      3.78 o
  -9   2   5        7.26        7.20      3.18 o
  -8   2   5        3.36        3.41      3.21 o
  -7   2   5       36.10       37.69      3.86 o
  -6   2   5        1.15        2.67      3.05 o
  -5   2   5       48.74       50.30      3.93 o
  -4   2   5      256.94      249.26      6.42 o
  -3   2   5      110.09      114.86      3.77 o
  -2   2   5      771.54      813.38      6.46 o
  -1   2   5        1.69        5.24      1.66 o
   0   2   5       45.93       51.40      2.18 o
   1   2   5       28.45       27.48      1.62 o
   2   2   5      160.85      193.15      4.97 o
   3   2   5       66.23       68.86      3.65 o
   4   2   5       19.75       22.64      3.00 o
   5   2   5       60.59       61.42      3.59 o
   6   2   5        3.40        2.34      2.73 o
   7   2   5      164.12      151.34      4.86 o
   8   2   5      132.29      115.48      4.63 o
   9   2   5      303.93      302.10      6.66 o
  10   2   5        8.46       12.38      2.69 o
  11   2   5      328.48      307.10      6.37 o
  12   2   5        2.67        5.23      4.84 o
  13   2   5        4.59        3.77      5.13 o
  14   2   5       11.31        7.54      5.40 o
  15   2   5       12.16        9.68      5.71 o
  16   2   5       12.40       13.19      6.00 o
 -17   3   5        0.50       -2.88      6.35 o
 -16   3   5        0.51        5.60      6.20 o
 -15   3   5        0.18        2.29      5.77 o
 -14   3   5        1.14        2.33      5.78 o
 -13   3   5       24.26       18.53      5.74 o
 -12   3   5      220.74      186.39      8.88 o
 -11   3   5        5.13        7.93      5.08 o
 -10   3   5      119.41       90.33      6.73 o
  -9   3   5       10.19        8.24      5.03 o
  -8   3   5        0.34        2.60      2.84 o
  -7   3   5      308.05      326.24      8.47 o
  -6   3   5      127.04      141.42      4.18 o
  -5   3   5       36.69       31.60      3.06 o
  -4   3   5        4.70        6.99      2.58 o
  -3   3   5      428.29      418.50      5.57 o
  -2   3   5        1.11        2.12      2.07 o
  -1   3   5       97.70      102.45      3.16 o
   0   3   5        9.18       12.60      2.12 o
   1   3   5       89.11       72.98      2.67 o
   2   3   5      212.06      205.48      3.54 o
   3   3   5       54.46       51.08      2.29 o
   4   3   5       40.88       49.50      3.75 o
   5   3   5       87.61       88.33      4.25 o
   6   3   5       56.93       56.31      3.83 o
   7   3   5       30.29       45.86      3.72 o
   8   3   5      293.68      344.22     15.03 o
   9   3   5       41.44       45.90      5.83 o
  10   3   5      473.68      452.13     12.04 o
  11   3   5       10.29       15.02      5.42 o
  12   3   5        0.05        4.57      5.22 o
  13   3   5        0.92        4.12      5.51 o
  14   3   5       28.96       32.26      6.40 o
  15   3   5       19.64       25.77      6.67 o
 -15   4   5        2.04        6.62      6.55 o
 -14   4   5        3.77        5.43      5.97 o
 -13   4   5       80.21      109.15      8.36 o
 -12   4   5        5.31        0.33      5.67 o
 -11   4   5        3.78        7.17      5.66 o
 -10   4   5       32.46       39.80      6.17 o
  -9   4   5       28.20       32.90      5.66 o
  -8   4   5        3.27        0.03      4.87 o
  -7   4   5       47.17       40.32      5.80 o
  -6   4   5        0.38        4.80      4.50 o
  -5   4   5       94.48       74.97      7.00 o
  -4   4   5       17.45       18.60      2.77 o
  -3   4   5      227.46      232.07      4.27 o
  -2   4   5        2.22        2.19      2.25 o
  -1   4   5        3.42        2.66      2.15 o
   0   4   5       74.08       72.18      3.29 o
   1   4   5       27.56       26.06      2.64 o
   2   4   5       16.19       19.57      2.95 o
   3   4   5      102.46      119.59      4.22 o
   4   4   5        0.34        2.77      3.09 o
   5   4   5        5.82       12.08      4.74 o
   6   4   5       24.22       21.38      5.32 o
   7   4   5       87.72       88.14      6.93 o
   8   4   5        0.01       -0.94      5.11 o
   9   4   5       24.73       22.62      6.05 o
  10   4   5        3.05        3.17      5.41 o
  11   4   5        7.91        6.08      6.11 o
  12   4   5        1.53       10.73      6.37 o
  13   4   5       14.89       27.91      7.07 o
 -12   5   5        2.28        0.79      6.17 o
 -11   5   5        3.50        5.33      5.95 o
 -10   5   5       24.44       22.10      6.27 o
  -9   5   5        3.55        3.37      5.56 o
  -8   5   5       17.76       21.78      5.82 o
  -7   5   5       36.02       36.67      6.19 o
  -6   5   5        1.01        3.00      5.14 o
  -5   5   5        1.67        2.27      3.98 o
  -4   5   5       42.25       44.84      4.21 o
  -3   5   5       29.88       26.89      3.68 o
  -2   5   5       59.05       68.03      4.48 o
  -1   5   5       33.95       37.32      4.31 o
   0   5   5       85.71       68.73      4.70 o
   1   5   5       24.90       32.21      5.43 o
   2   5   5      124.00      148.54     10.68 o
   3   5   5        7.17        4.32      5.23 o
   4   5   5       13.37       10.35      5.42 o
   5   5   5       58.41       50.54      6.55 o
   6   5   5        3.47        7.59      5.56 o
   7   5   5       52.99       43.59      6.64 o
   8   5   5       23.02       25.45      6.20 o
   9   5   5        0.06       -0.95      5.87 o
  10   5   5        0.01        2.20      6.04 o
  -6   6   5       16.74       11.13      5.76 o
  -5   6   5        0.03        1.45      7.66 o
  -4   6   5       21.12       17.87      5.95 o
  -3   6   5       11.66       13.24      9.28 o
  -2   6   5       49.12       38.27     10.44 o
  -1   6   5       15.25       11.90      9.34 o
   0   6   5       84.84      103.09     12.34 o
   1   6   5       11.92       15.64      9.13 o
   2   6   5        1.71        6.45      8.92 o
   3   6   5        0.72        0.29      8.90 o
   4   6   5        9.30        9.08      6.10 o
   5   6   5       61.10       56.70      7.34 o
 -19   0   6       38.82       33.78      9.52 o
 -18   0   6       12.79       14.82      5.98 o
 -17   0   6       19.82       23.92      6.11 o
 -16   0   6      663.95      665.91     14.06 o
 -15   0   6        0.00        3.99      5.07 o
 -14   0   6      636.94      642.55     17.50 o
 -13   0   6        5.38       -0.95      3.88 o
 -12   0   6        9.16        7.96      5.70 o
 -11   0   6      466.07      446.70     10.35 o
 -10   0   6     1412.10     1394.01     28.59 o
  -9   0   6      455.06      449.58      9.58 o
  -8   0   6       19.74       15.60      6.01 o
  -7   0   6      196.38      178.26      9.20 o
  -6   0   6      452.10      494.16     12.89 o
  -5   0   6      239.66      265.96     10.14 o
  -4   0   6       19.94       20.55      5.51 o
  -3   0   6     2872.43     3070.30     28.77 o
  -2   0   6      209.31      243.85      9.53 o
  -1   0   6     2971.16     3064.53     29.54 o
   0   0   6     3163.83     3634.89     31.17 o
   1   0   6     1191.14     1286.44     19.07 o
   2   0   6      518.22      436.42      6.69 o
   3   0   6      343.01      391.81      5.61 o
   4   0   6       12.52       23.43      2.44 o
   5   0   6      103.30       87.00      3.35 o
   6   0   6       65.57       84.48      3.92 o
   7   0   6      405.11      353.12     12.64 o
   8   0   6       13.58       15.16      2.83 o
   9   0   6       13.49        9.73      2.96 o
  10   0   6        9.99        5.55      3.02 o
  11   0   6        0.45        0.94      3.03 o
  12   0   6       47.27       33.16      5.43 o
  13   0   6       32.32       20.64      5.42 o
  14   0   6       44.33       40.13      5.95 o
  15   0   6       65.45       69.69      6.89 o
  16   0   6      105.70      101.31      7.71 o
  17   0   6       97.27       79.96      7.54 o
 -19   1   6       10.03       10.14      5.01 o
 -18   1   6        1.05        2.40      4.78 o
 -17   1   6       11.89       13.28      4.70 o
 -16   1   6       55.06       62.06      4.75 o
 -15   1   6       70.78       80.69      4.04 o
 -14   1   6       28.32       29.49      3.20 o
 -13   1   6       71.31       73.15      4.82 o
 -12   1   6       76.89       77.36      3.39 o
 -11   1   6       26.64       23.52      2.86 o
 -10   1   6       22.51       22.90      3.05 o
  -9   1   6        4.49        1.91      2.58 o
  -8   1   6      308.61      306.84      5.31 o
  -7   1   6      643.85      620.61      7.53 o
  -6   1   6       28.91       23.73      2.46 o
  -5   1   6      429.52      384.12      5.05 o
  -4   1   6       78.82       62.29      2.69 o
  -3   1   6      387.31      375.12      8.02 o
  -2   1   6        3.91        5.04      3.53 o
  -1   1   6      375.67      411.63      8.23 o
   0   1   6      153.15      145.41      4.40 o
   1   1   6      381.96      441.04      8.91 o
   2   1   6       61.84       65.05      3.61 o
   3   1   6      309.15      316.01      5.89 o
   4   1   6      688.20      744.07      8.64 o
   5   1   6      736.07      766.49      7.54 o
   6   1   6       13.87       10.03      1.57 o
   7   1   6      909.45      864.94      9.38 o
   8   1   6       52.08       53.29      2.17 o
   9   1   6      139.33      131.66      3.93 o
  10   1   6       38.06       37.01      2.93 o
  11   1   6        3.72        2.87      2.56 o
  12   1   6       11.64       12.14      2.89 o
  13   1   6      147.47      138.34      6.99 o
  14   1   6      136.11      116.84      5.05 o
  15   1   6       51.94       39.97      5.29 o
  16   1   6        0.20        2.19      4.80 o
 -18   2   6       12.29        9.07      5.16 o
 -17   2   6       52.53       42.10      6.77 o
 -16   2   6       14.20       14.29      5.73 o
 -15   2   6       57.94       56.49      6.50 o
 -14   2   6       95.14      110.22     11.45 o
 -13   2   6      102.42      127.03     11.72 o
 -12   2   6      192.80      163.71     11.96 o
 -11   2   6       30.09       27.09      3.93 o
 -10   2   6        9.48        8.14      3.26 o
  -9   2   6       87.68       80.02      4.60 o
  -8   2   6       17.27       10.08      3.52 o
  -7   2   6       67.30       74.19      5.76 o
  -6   2   6        1.49        0.74      3.48 o
  -5   2   6      638.92      634.38     12.22 o
  -4   2   6       61.42       69.24      9.31 o
  -3   2   6       48.15       43.88      3.65 o
  -2   2   6     1776.84     1672.20      9.54 o
  -1   2   6      923.70      874.11      6.28 o
   0   2   6      560.82      551.48      4.86 o
   1   2   6      452.76      476.52      8.24 o
   2   2   6     1134.48     1154.48     11.21 o
   3   2   6      405.46      383.87      8.00 o
   4   2   6      337.03      377.44      7.02 o
   5   2   6      386.19      428.52      7.41 o
   6   2   6        0.59        2.85      3.20 o
   7   2   6      147.82      142.45      5.21 o
   8   2   6     1409.11     1312.65     13.11 o
   9   2   6       35.11       36.01      3.94 o
  10   2   6       10.93       18.17      3.55 o
  11   2   6      280.99      301.22      7.53 o
  12   2   6        3.67        4.53      4.86 o
  13   2   6       10.54       14.79      5.26 o
  14   2   6       15.51       13.66      5.50 o
  15   2   6        0.86       -0.62      5.64 o
  16   2   6        0.74        1.68      5.80 o
 -16   3   6        2.13        3.74      6.25 o
 -15   3   6       21.99       23.51      6.41 o
 -14   3   6       23.11       14.85      6.15 o
 -13   3   6      160.83      142.80      9.69 o
 -12   3   6       19.41       20.83      5.86 o
 -11   3   6      160.15      165.26      8.36 o
 -10   3   6       14.51       34.71      7.29 o
  -9   3   6       63.18       49.46      5.93 o
  -8   3   6       83.35       70.98      3.55 o
  -7   3   6       50.20       46.30      3.54 o
  -6   3   6        0.43        1.79      2.91 o
  -5   3   6      619.74      576.30      8.08 o
  -4   3   6      557.18      545.05      9.24 o
  -3   3   6        1.70        3.39      2.40 o
  -2   3   6       10.68       13.80      2.21 o
  -1   3   6       17.99       17.43      2.39 o
   0   3   6       46.82       51.96      2.59 o
   1   3   6      406.45      382.87      4.78 o
   2   3   6       88.05       87.91      4.58 o
   3   3   6       26.12       26.99      3.68 o
   4   3   6       96.44       91.89      4.66 o
   5   3   6       24.64       23.14      3.66 o
   6   3   6      131.81      118.57      4.98 o
   7   3   6        0.50        1.29      3.24 o
   8   3   6      353.52      376.81     10.98 o
   9   3   6      214.33      230.90      9.33 o
  10   3   6      267.08      234.28      9.56 o
  11   3   6      206.99      197.85      9.18 o
  12   3   6       22.61       26.39      9.67 o
  13   3   6       77.42       84.88     13.70 o
  14   3   6       19.26       20.00      6.34 o
 -14   4   6        1.35        4.26      6.30 o
 -13   4   6       45.51       31.37      6.71 o
 -12   4   6      125.68       93.70      7.83 o
 -11   4   6      212.81      191.12     10.61 o
 -10   4   6      157.39      178.87      8.89 o
  -9   4   6       24.65       46.98     10.14 o
  -8   4   6        2.87        5.97      4.27 o
  -7   4   6        0.42        1.84      4.10 o
  -6   4   6        0.52        2.04      3.79 o
  -5   4   6      188.07      171.61      6.21 o
  -4   4   6      208.39      210.48      4.55 o
  -3   4   6      298.82      270.17      5.32 o
  -2   4   6        8.21       15.24      2.47 o
  -1   4   6       29.25       29.66      2.86 o
   0   4   6       24.53       29.39      3.36 o
   1   4   6        7.55        6.61      3.02 o
   2   4   6       92.27       91.74      4.70 o
   3   4   6        1.90        5.14      3.38 o
   4   4   6       44.46       39.57      3.95 o
   5   4   6        1.66        0.72      4.95 o
   6   4   6      110.38      102.57      9.51 o
   7   4   6       98.02       95.56      7.25 o
   8   4   6      119.24      126.90      8.10 o
   9   4   6       14.24       19.01      5.86 o
  10   4   6      106.43      101.18      8.18 o
  11   4   6       14.17       13.35      6.06 o
  12   4   6       13.40       10.69      6.00 o
 -11   5   6       17.99       21.46      6.48 o
 -10   5   6        0.06        4.25      5.86 o
  -9   5   6        6.21        4.85      4.83 o
  -8   5   6       32.62       27.67      5.12 o
  -7   5   6      134.50      128.34      6.62 o
  -6   5   6        5.75        8.13      4.43 o
  -5   5   6       91.42       81.29      5.45 o
  -4   5   6      318.87      314.32     10.44 o
  -3   5   6        4.07        4.77      4.22 o
  -2   5   6      298.22      300.22      8.06 o
  -1   5   6       12.05       10.30      3.86 o
   0   5   6       60.10       56.96      4.78 o
   1   5   6       12.19       13.88      5.24 o
   2   5   6       12.84       11.26      5.15 o
   3   5   6       80.36       79.50      7.06 o
   4   5   6       88.18       93.29      7.62 o
   5   5   6        2.53        9.32      6.66 o
   6   5   6       27.45       43.72      6.74 o
   7   5   6        0.28        0.79      5.73 o
   8   5   6      186.67      173.90      9.83 o
   9   5   6       32.81       26.75      7.09 o
  -5   6   6        1.60       -1.95      8.51 o
  -4   6   6       23.70       22.61      9.64 o
  -3   6   6        6.21        8.67      8.72 o
  -2   6   6        7.61        3.84      8.83 o
  -1   6   6       43.19       34.26     10.37 o
   0   6   6       36.58       42.53     10.77 o
   1   6   6      157.45      151.49     13.91 o
   2   6   6       29.27       30.85     10.81 o
   3   6   6        5.00        5.94      9.67 o
 -18   1   7      111.37      115.80      6.87 o
 -17   1   7       26.06       28.15      5.78 o
 -16   1   7      224.93      221.99      6.70 o
 -15   1   7      173.18      172.29      5.16 o
 -14   1   7        2.86        4.20      2.91 o
 -13   1   7       21.06       18.49      2.82 o
 -12   1   7       24.69       21.43      2.92 o
 -11   1   7       43.62       43.32      3.15 o
 -10   1   7        1.03        2.45      2.52 o
  -9   1   7       52.67       46.09      2.94 o
  -8   1   7       41.09       37.03      2.94 o
  -7   1   7      210.96      215.70      4.42 o
  -6   1   7      236.45      220.98      4.43 o
  -5   1   7       40.90       49.17      6.98 o
  -4   1   7      376.95      343.45     14.52 o
  -3   1   7       48.98       46.35      4.78 o
  -2   1   7      918.29     1007.49     26.12 o
  -1   1   7      540.36      604.35     13.09 o
   0   1   7     1566.91     1710.45     13.33 o
   1   1   7        6.46        7.54      1.67 o
   2   1   7       31.67       32.50      1.67 o
   3   1   7        0.91        0.37      2.56 o
   4   1   7     1115.33     1111.47     11.12 o
   5   1   7      130.85      138.16      4.96 o
   6   1   7        0.14        0.69      2.61 o
   7   1   7      590.24      575.58      6.71 o
   8   1   7       31.98       27.98      2.88 o
   9   1   7       12.01       11.11      2.62 o
  10   1   7      173.95      164.23      5.09 o
  11   1   7       56.82       56.55      3.49 o
  12   1   7       86.40       79.90      3.88 o
  13   1   7       36.37       34.41      3.89 o
  14   1   7      128.91      127.79      4.99 o
  15   1   7      134.49      123.56      7.02 o
  16   1   7       10.83        7.51      6.10 o
 -17   2   7        2.86        5.66      6.60 o
 -16   2   7      131.75      136.77      7.01 o
 -15   2   7        0.45        3.32      4.62 o
 -14   2   7      126.57      118.24      6.36 o
 -13   2   7        2.59        3.73      3.98 o
 -12   2   7       35.01       36.41      5.15 o
 -11   2   7       23.62       21.83      3.99 o
 -10   2   7      112.65       95.46      5.17 o
  -9   2   7       10.83        9.12      3.77 o
  -8   2   7       78.82       92.40      5.05 o
  -7   2   7      182.20      177.76      5.97 o
  -6   2   7      479.80      472.70      9.22 o
  -5   2   7      781.36      786.33     10.27 o
  -4   2   7      468.00      466.32      8.92 o
  -3   2   7      223.30      225.63      6.18 o
  -2   2   7       73.47       61.80      4.27 o
  -1   2   7        2.63        2.07      1.98 o
   0   2   7      159.23      159.21      5.30 o
   1   2   7      287.07      305.53      5.88 o
   2   2   7        8.80       10.82      3.41 o
   3   2   7       31.68       36.69      3.86 o
   4   2   7        1.97        3.48      3.41 o
   5   2   7        9.13       10.19      3.46 o
   6   2   7       61.41       62.26      4.46 o
   7   2   7        0.02        1.41      3.45 o
   8   2   7      348.36      332.46      7.52 o
   9   2   7        0.08        1.10      3.48 o
  10   2   7       65.51       56.20      4.49 o
  11   2   7       70.54       80.07      6.68 o
  12   2   7        0.23       -2.43      5.08 o
  13   2   7       75.11       77.44      7.00 o
  14   2   7       13.03       13.14      5.87 o
  15   2   7      112.22      128.42     12.62 o
 -16   3   7        8.54        7.34      5.38 o
 -15   3   7       46.08       42.42      6.06 o
 -14   3   7        8.20        6.24      5.01 o
 -13   3   7       70.22       67.49      5.84 o
 -12   3   7       26.93       34.84      5.16 o
 -11   3   7       22.11       27.60      5.05 o
 -10   3   7        0.29        2.48      4.31 o
  -9   3   7      128.79      142.30      5.63 o
  -8   3   7        4.52        4.00      3.00 o
  -7   3   7       74.78       79.50      4.18 o
  -6   3   7      260.23      253.65      5.87 o
  -5   3   7      125.87      133.33      4.62 o
  -4   3   7     1616.34     1579.68     22.07 o
  -3   3   7       30.78       30.27      3.21 o
  -2   3   7       16.57       19.48      2.61 o
  -1   3   7       37.16       33.28      2.45 o
   0   3   7       73.18       68.56      3.99 o
   1   3   7       10.71        3.77      2.97 o
   2   3   7       14.72       14.60      3.73 o
   3   3   7      133.08      125.62      5.43 o
   4   3   7        0.03        2.20      3.40 o
   5   3   7       91.02       82.26      4.83 o
   6   3   7      183.04      191.49      6.10 o
   7   3   7      116.01      105.22      5.12 o
   8   3   7      150.26      139.08      7.98 o
   9   3   7      350.87      346.78     29.21 o
  10   3   7        0.91        6.91      5.47 o
  11   3   7        4.37        8.44      5.75 o
  12   3   7        1.23        4.26      5.86 o
  13   3   7       13.25       14.49      6.28 o
 -14   4   7       29.33       29.34      5.92 o
 -13   4   7       12.54       25.15      5.81 o
 -12   4   7        0.94        5.90      4.88 o
 -11   4   7        1.02        4.27      4.93 o
 -10   4   7       29.75       29.20      5.83 o
  -9   4   7        1.46        3.02      4.58 o
  -8   4   7        6.53        5.63      4.34 o
  -7   4   7       14.93       28.46      4.72 o
  -6   4   7        0.01       -0.30      3.52 o
  -5   4   7       16.04       23.46      4.31 o
  -4   4   7       13.14       14.85      3.15 o
  -3   4   7        0.00        1.19      2.66 o
  -2   4   7       59.56       56.50      3.55 o
  -1   4   7       34.53       30.88      3.20 o
   0   4   7      150.22      151.97      5.15 o
   1   4   7       93.24      101.14      4.50 o
   2   4   7        4.12        1.71      3.69 o
   3   4   7      159.22      125.51      5.66 o
   4   4   7        0.37        2.80      5.23 o
   5   4   7      111.24      117.25      7.61 o
   6   4   7      123.44      122.22     11.27 o
   7   4   7       15.57       20.32      5.88 o
   8   4   7        6.16       12.74      5.87 o
   9   4   7       24.86       27.96      6.43 o
  10   4   7        6.82        9.83      5.99 o
  11   4   7       20.05       30.86      6.76 o
 -10   5   7       16.33       14.86      5.18 o
  -9   5   7       61.02       68.34      6.21 o
  -8   5   7        6.97       10.42      4.85 o
  -7   5   7       25.75       24.26      8.31 o
  -6   5   7       22.13       13.72      6.04 o
  -5   5   7        0.55        5.31      5.60 o
  -4   5   7       62.90       64.32      6.64 o
  -3   5   7       16.41       13.07      4.58 o
  -2   5   7        7.31        5.23      4.27 o
  -1   5   7       40.73       40.01      3.91 o
   0   5   7        0.03        0.79      3.80 o
   1   5   7       16.02       22.00      5.60 o
   2   5   7       35.21       47.39      6.64 o
   3   5   7      270.09      252.60     17.73 o
   4   5   7        0.11        3.45      5.71 o
   5   5   7       99.33      113.38      8.20 o
   6   5   7       69.61       70.06      7.70 o
   7   5   7        5.07        9.93      6.01 o
   8   5   7      213.18      217.65     10.89 o
 -18   0   8        6.44        3.65      5.96 o
 -17   0   8      268.02      262.57     10.39 o
 -16   0   8       23.44       22.97      5.96 o
 -15   0   8      865.43      856.24     16.59 o
 -14   0   8       16.94       15.87      5.39 o
 -13   0   8       23.86       21.11      5.35 o
 -12   0   8        4.24        3.17      4.99 o
 -11   0   8      115.93      121.50      7.18 o
 -10   0   8        0.36        1.57      4.91 o
  -9   0   8      329.97      325.05      9.46 o
  -8   0   8       15.32       11.99      4.89 o
  -7   0   8       43.50       40.40      5.38 o
  -6   0   8      514.42      525.63     10.97 o
  -5   0   8      115.13       99.94      8.99 o
  -4   0   8      771.43      777.35     18.12 o
  -3   0   8     1633.85     1809.63     26.11 o
  -2   0   8     1074.78     1155.03     21.29 o
  -1   0   8      168.64      181.71     10.09 o
   0   0   8       17.42       20.29      3.64 o
   1   0   8       22.19       17.12      6.41 o
   2   0   8        4.15        4.28      5.91 o
   3   0   8       84.88       83.17      8.25 o
   4   0   8       20.33       20.95      2.63 o
   5   0   8     1028.66     1045.04      9.61 o
   6   0   8     2828.97     2796.03     15.94 o
   7   0   8      980.31      964.06     10.13 o
   8   0   8      206.04      204.98      6.47 o
   9   0   8        0.12       -0.91      3.58 o
  10   0   8      109.10      114.48      6.20 o
  11   0   8      357.84      345.86      9.91 o
  12   0   8       59.30       55.75      6.21 o
  13   0   8       39.74       35.17      6.19 o
  14   0   8        2.79       -0.14      5.55 o
  15   0   8       44.66       42.67      8.33 o
 -17   1   8       32.75       29.47      7.68 o
 -16   1   8       58.74       57.44      5.76 o
 -15   1   8        2.51        1.95      3.65 o
 -14   1   8       32.91       30.65      3.74 o
 -13   1   8        4.79        6.12      3.57 o
 -12   1   8       93.11       95.53      3.94 o
 -11   1   8       24.40       22.26      2.87 o
 -10   1   8      124.49      127.33      3.97 o
  -9   1   8      476.61      479.77      7.41 o
  -8   1   8        6.35       10.09      4.08 o
  -7   1   8     1311.44     1252.17     18.71 o
  -6   1   8      159.03      161.57      6.03 o
  -5   1   8      294.45      296.50      7.17 o
  -4   1   8      192.19      201.91      7.53 o
  -3   1   8      355.81      390.16      9.49 o
  -2   1   8        1.35       -0.42      4.30 o
  -1   1   8        2.58        5.61      4.26 o
   0   1   8        9.80       16.36      4.55 o
   1   1   8       12.05        7.48      2.02 o
   2   1   8       24.79       30.13      3.22 o
   3   1   8      176.52      166.27      4.77 o
   4   1   8      452.47      430.27      6.85 o
   5   1   8       22.94       17.96      3.23 o
   6   1   8      895.52      841.97     10.75 o
   7   1   8      143.29      128.98      5.79 o
   8   1   8       17.05       21.79      3.11 o
   9   1   8       29.82       29.17      2.99 o
  10   1   8       50.90       57.26      3.47 o
  11   1   8       15.36       15.33      3.52 o
  12   1   8       67.61       71.14      4.52 o
  13   1   8       32.26       41.14      3.88 o
  14   1   8        0.44        1.89      4.76 o
  15   1   8       17.42       14.88      6.31 o
 -17   2   8       17.08       25.72      7.09 o
 -16   2   8       76.97       83.31      8.09 o
 -15   2   8       10.10       18.76      6.82 o
 -14   2   8       12.80       14.49      6.61 o
 -13   2   8       63.61       71.68      6.15 o
 -12   2   8      117.63      120.10      8.23 o
 -11   2   8      181.36      182.01      6.59 o
 -10   2   8        2.92        4.11      3.88 o
  -9   2   8       22.06       17.46      4.28 o
  -8   2   8       34.77       28.86      4.47 o
  -7   2   8       38.30       46.48      4.76 o
  -6   2   8      476.72      465.32      8.86 o
  -5   2   8       57.66       55.74      4.61 o
  -4   2   8      114.62      110.93      5.51 o
  -3   2   8      358.18      377.50      8.63 o
  -2   2   8       26.00       19.14      4.12 o
  -1   2   8       48.73       35.93      4.11 o
   0   2   8      742.35      615.00     11.14 o
   1   2   8       89.83       78.77      5.89 o
   2   2   8        0.12        2.08      3.11 o
   3   2   8        9.52       11.19      3.67 o
   4   2   8        0.11        0.53      3.51 o
   5   2   8       30.09       32.86      4.09 o
   6   2   8      287.69      277.49      7.09 o
   7   2   8        0.08        1.89      3.56 o
   8   2   8       59.93       62.24      4.78 o
   9   2   8      178.10      178.08      6.38 o
  10   2   8      154.52      148.60      6.22 o
  11   2   8      226.45      226.59     12.34 o
  12   2   8       98.59       98.86      7.38 o
  13   2   8      140.90      163.42     13.51 o
  14   2   8       45.62       34.98      9.83 o
 -15   3   8       13.63        8.69      5.21 o
 -14   3   8        1.05        6.26      5.04 o
 -13   3   8       19.29        9.43      4.91 o
 -12   3   8       12.98       11.49      5.04 o
 -11   3   8        1.54       -0.95      4.16 o
 -10   3   8       12.82       14.37      4.72 o
  -9   3   8       39.64       59.29      5.32 o
  -8   3   8      213.26      232.66      6.06 o
  -7   3   8      221.18      235.35      5.98 o
  -6   3   8      132.24      135.92      5.21 o
  -5   3   8      905.18      905.80     11.91 o
  -4   3   8       26.52       26.33      3.34 o
  -3   3   8      363.46      336.09      7.33 o
  -2   3   8       21.97       24.69      3.61 o
  -1   3   8      230.71      225.04      5.89 o
   0   3   8        0.00        1.86      2.90 o
   1   3   8       40.87       48.44      3.91 o
   2   3   8       72.55       66.91      4.83 o
   3   3   8      213.18      236.20     10.65 o
   4   3   8      184.49      202.29     10.13 o
   5   3   8       58.28       43.58      4.38 o
   6   3   8      130.07      105.56      5.43 o
   7   3   8       31.59       46.88      4.55 o
   8   3   8        5.07       15.84      5.60 o
   9   3   8        0.04        5.23      5.36 o
  10   3   8       23.06       18.93      5.81 o
  11   3   8       47.97       45.96      6.79 o
  12   3   8        0.07        3.94      5.91 o
 -13   4   8       29.55       42.61      6.03 o
 -12   4   8       22.38       24.53      5.67 o
 -11   4   8        0.22        1.37      4.97 o
 -10   4   8        0.33        2.33      4.81 o
  -9   4   8      106.74      101.80      6.40 o
  -8   4   8       51.41       52.46      4.69 o
  -7   4   8       11.37       13.91      3.95 o
  -6   4   8      450.41      443.09     16.46 o
  -5   4   8        0.08        2.97      5.66 o
  -4   4   8      238.30      266.90      9.05 o
  -3   4   8       89.57      100.17      8.17 o
  -2   4   8      246.96      258.01      8.00 o
  -1   4   8       41.33       36.09      3.52 o
   0   4   8      249.61      219.87      5.51 o
   1   4   8      299.32      288.72      7.98 o
   2   4   8      146.96      147.99      6.30 o
   3   4   8      391.36      407.09      9.12 o
   4   4   8      181.34      192.68     13.38 o
   5   4   8      284.11      286.26     10.74 o
   6   4   8       10.74       19.36      6.01 o
   7   4   8      196.62      181.24      9.41 o
   8   4   8       37.98       52.99      7.01 o
   9   4   8      197.53      210.62     15.50 o
  10   4   8        4.39        4.68      6.09 o
  -9   5   8       11.99       21.97      7.11 o
  -8   5   8        0.03        2.36      6.20 o
  -7   5   8        0.40        2.25      6.36 o
  -6   5   8      142.06      159.31     11.72 o
  -5   5   8       25.02       35.84      6.71 o
  -4   5   8        6.71        7.27      5.64 o
  -3   5   8       11.60       12.87      4.12 o
  -2   5   8       20.46       20.08      4.00 o
  -1   5   8       12.76       16.87      3.78 o
   0   5   8        9.69        8.76      4.21 o
   1   5   8        1.85        2.01      5.56 o
   2   5   8       60.43       53.21      7.05 o
   3   5   8       69.36       71.61     11.95 o
   4   5   8       78.29       88.77      7.98 o
   5   5   8       14.73       12.38      6.26 o
   6   5   8       18.58       12.03      6.07 o
 -17   1   9       36.76       37.48      7.33 o
 -16   1   9       20.80       19.40      6.77 o
 -15   1   9       18.24       18.66      3.72 o
 -14   1   9      232.14      236.87      6.86 o
 -13   1   9        0.72        1.70      3.74 o
 -12   1   9      127.35      128.34      5.38 o
 -11   1   9      154.74      147.13      6.63 o
 -10   1   9      194.00      185.15      6.91 o
  -9   1   9       89.68       92.81      5.65 o
  -8   1   9      177.88      164.32      6.54 o
  -7   1   9       75.80       66.20      5.22 o
  -6   1   9       88.50       81.82      5.39 o
  -5   1   9        0.23        0.43      3.98 o
  -4   1   9      298.33      285.44      9.18 o
  -3   1   9       96.75      102.40      6.71 o
  -2   1   9       77.79       70.90      6.15 o
  -1   1   9       89.77       93.57      6.71 o
   0   1   9        8.57       14.83      4.89 o
   1   1   9      242.09      257.22      8.78 o
   2   1   9      222.49      212.30      6.22 o
   3   1   9      241.01      233.06      5.73 o
   4   1   9      819.33      851.42     13.27 o
   5   1   9        7.89       10.32      3.27 o
   6   1   9      745.37      753.43      9.46 o
   7   1   9      128.34      135.43      4.93 o
   8   1   9       26.16       25.40      3.53 o
   9   1   9        0.21        2.61      4.94 o
  10   1   9       18.73       17.96      5.43 o
  11   1   9       12.71       19.24      5.57 o
  12   1   9        6.56        5.85      3.78 o
  13   1   9      210.30      211.28      6.87 o
 -16   2   9        0.58        1.98      6.91 o
 -15   2   9        0.69        2.07      6.51 o
 -14   2   9        0.70        1.39      5.07 o
 -13   2   9       54.85       55.33      7.20 o
 -12   2   9        6.76        7.90      5.97 o
 -11   2   9      107.93      107.34      6.00 o
 -10   2   9      150.65      151.55      6.64 o
  -9   2   9        0.41        1.47      4.24 o
  -8   2   9      240.80      242.84      7.50 o
  -7   2   9       23.25       24.36      4.56 o
  -6   2   9      535.13      507.45      9.75 o
  -5   2   9        1.24        1.79      4.08 o
  -4   2   9      400.67      416.62     13.17 o
  -3   2   9        3.78        3.41      4.13 o
  -2   2   9       58.00       49.82      5.88 o
  -1   2   9      121.15      135.72     13.49 o
   0   2   9      289.45      288.81      7.43 o
   1   2   9      197.50      169.28      6.96 o
   2   2   9      409.58      371.00      7.18 o
   3   2   9      226.90      211.68      5.87 o
   4   2   9      260.38      262.47      6.38 o
   5   2   9       64.44       66.71      4.81 o
   6   2   9      194.67      203.59      6.68 o
   7   2   9        0.75        3.14      3.68 o
   8   2   9       39.12       39.19      4.57 o
   9   2   9        1.71        0.33      3.81 o
  10   2   9       61.76       65.77      5.10 o
  11   2   9       32.39       37.21      9.91 o
  12   2   9        1.00        6.32      7.81 o
  13   2   9        0.00        4.99      8.84 o
 -14   3   9        1.45        3.57      5.24 o
 -13   3   9        8.17       15.09      5.31 o
 -12   3   9        0.02        1.53      4.16 o
 -11   3   9       96.18       98.22      7.88 o
 -10   3   9        4.91        7.13      4.56 o
  -9   3   9       21.29       20.04      4.70 o
  -8   3   9       88.55       85.74      4.74 o
  -7   3   9       34.39       37.44      3.85 o
  -6   3   9      263.99      258.91      6.96 o
  -5   3   9      100.65      109.01      4.59 o
  -4   3   9       17.67       16.99      4.30 o
  -3   3   9       22.00       19.06      4.22 o
  -2   3   9       51.69       58.50      4.90 o
  -1   3   9        0.88        2.74      3.45 o
   0   3   9       11.47        9.68      4.11 o
   1   3   9      156.11      156.22      5.50 o
   2   3   9      309.56      287.87      6.89 o
   3   3   9      127.12      124.27      5.27 o
   4   3   9        6.93        3.84      3.93 o
   5   3   9        4.27       10.73      4.10 o
   6   3   9        1.06       -0.53      3.96 o
   7   3   9        5.52        3.58      3.94 o
   8   3   9       59.42       57.38      6.76 o
   9   3   9       34.55       40.63      6.51 o
  10   3   9        1.86        3.18      5.56 o
  11   3   9        6.65       10.75      6.01 o
 -12   4   9        3.91        3.97      5.15 o
 -11   4   9      150.15      175.65      8.16 o
 -10   4   9       20.52       27.86      5.26 o
  -9   4   9       54.46       62.30      5.05 o
  -8   4   9       95.00      109.03      8.99 o
  -7   4   9       21.53       26.16      6.38 o
  -6   4   9       10.89       13.91      6.13 o
  -5   4   9        1.70        6.29      5.95 o
  -4   4   9       74.62       70.24      5.43 o
  -3   4   9        0.43        3.90      4.14 o
  -2   4   9       33.83       37.80      4.28 o
  -1   4   9       31.55       31.38      4.12 o
   0   4   9       65.07       65.61      4.59 o
   1   4   9       29.37       26.72      4.03 o
   2   4   9        1.84        0.16      3.66 o
   3   4   9        0.06        1.52      4.16 o
   4   4   9       10.71       24.66      6.18 o
   5   4   9      231.61      263.79     10.67 o
   6   4   9       49.66       36.70      6.41 o
   7   4   9      127.58      132.37     13.40 o
   8   4   9       33.01       34.78      6.78 o
  -7   5   9       26.25       25.09      7.01 o
  -6   5   9      151.32      148.67      9.36 o
  -5   5   9       18.10       22.04      6.35 o
  -4   5   9       15.10       12.88      5.02 o
  -3   5   9       40.35       29.19      5.20 o
  -2   5   9        9.13       12.70      4.77 o
  -1   5   9       75.62       76.31      6.00 o
   0   5   9        3.59        3.03      4.35 o
   1   5   9       20.80       22.71      4.93 o
   2   5   9       91.45       88.34      8.12 o
   3   5   9       36.80       40.51      7.08 o
   4   5   9        4.72        5.73      6.25 o
 -16   0  10        3.25        6.05      5.94 o
 -15   0  10       62.36       61.30      7.35 o
 -14   0  10       16.34       14.18      6.00 o
 -13   0  10        4.84        2.12      5.69 o
 -12   0  10       14.24       17.43      5.85 o
 -11   0  10      471.80      460.97     12.37 o
 -10   0  10      239.91      220.65      9.26 o
  -9   0  10      651.03      584.98     13.26 o
  -8   0  10       17.73       17.16      7.81 o
  -7   0  10      143.34      161.04     11.52 o
  -6   0  10      118.46       85.53      9.82 o
  -5   0  10       19.82       12.98      7.77 o
  -4   0  10        6.27        1.67      7.52 o
  -3   0  10       71.81       76.69      9.40 o
  -2   0  10       11.48       35.36      8.08 o
  -1   0  10      294.00      285.04     13.49 o
   0   0  10      628.90      697.86     19.47 o
   1   0  10       73.34       74.81      9.14 o
   2   0  10      100.15       87.69      9.60 o
   3   0  10      103.84      106.33     10.23 o
   4   0  10      408.56      422.32     16.18 o
   5   0  10       41.17       37.12      8.45 o
   6   0  10       29.71       30.90      8.17 o
   7   0  10       19.32       31.03      8.13 o
   8   0  10      359.30      361.12     17.45 o
   9   0  10       18.85       13.72      5.43 o
  10   0  10      279.52      245.57     10.04 o
  11   0  10      460.34      465.07     28.13 o
  12   0  10      128.14      135.09     10.17 o
 -16   1  10       39.74       42.81      6.11 o
 -15   1  10        0.01        1.96      6.27 o
 -14   1  10       93.64       76.24      6.08 o
 -13   1  10       51.19       43.02      5.54 o
 -12   1  10        1.36        2.35      4.68 o
 -11   1  10       46.37       47.19      5.31 o
 -10   1  10       62.19       56.68      5.53 o
  -9   1  10        5.72        4.22      4.37 o
  -8   1  10       74.43       62.27      5.30 o
  -7   1  10        0.93        1.66      4.20 o
  -6   1  10        0.01        0.20      4.30 o
  -5   1  10       21.98       20.03      5.58 o
  -4   1  10        0.83       -1.64      4.94 o
  -3   1  10        1.68        3.59      5.18 o
  -2   1  10        0.31        0.19      5.14 o
  -1   1  10        0.03        2.51      5.33 o
   0   1  10        3.14        6.24      5.19 o
   1   1  10       13.86        2.55      5.02 o
   2   1  10      471.91      507.40     12.20 o
   3   1  10      465.83      513.43     12.36 o
   4   1  10      257.52      206.02     10.27 o
   5   1  10      328.18      299.15      6.62 o
   6   1  10        1.56        3.64      4.23 o
   7   1  10       26.69       29.38      4.75 o
   8   1  10        5.28        3.43      4.28 o
   9   1  10       25.83       27.73      4.89 o
  10   1  10       10.12        9.10      4.62 o
  11   1  10       25.76       27.21      5.08 o
  12   1  10       30.09       37.71      5.62 o
 -15   2  10       10.94       15.77      6.65 o
 -14   2  10        3.99        7.31      6.89 o
 -13   2  10       17.89       29.47      7.25 o
 -12   2  10        5.91       11.30      6.56 o
 -11   2  10       20.80       20.10      4.84 o
 -10   2  10       10.50       15.09      4.70 o
  -9   2  10       70.47       82.91      5.74 o
  -8   2  10      156.20      127.62      6.52 o
  -7   2  10      125.63      110.80      6.13 o
  -6   2  10       39.40       48.69      4.98 o
  -5   2  10      386.05      414.20      9.38 o
  -4   2  10      331.16      332.97      8.54 o
  -3   2  10       78.32       74.80      6.58 o
  -2   2  10      126.67      127.99      7.53 o
  -1   2  10       57.02       58.88      8.99 o
   0   2  10      286.13      271.05     13.16 o
   1   2  10       96.23       98.25      5.51 o
   2   2  10      179.77      166.08      6.35 o
   3   2  10        7.76        9.12      3.52 o
   4   2  10       17.82       15.64      3.68 o
   5   2  10        1.90        0.74      3.44 o
   6   2  10        2.17        3.69      3.46 o
   7   2  10      100.96      109.49      6.18 o
   8   2  10       86.50      111.42      5.92 o
   9   2  10       50.70       66.94      6.85 o
  10   2  10        0.05        3.63      5.28 o
  11   2  10        3.26        2.04      8.35 o
 -13   3  10        1.71        0.23      4.63 o
 -12   3  10        0.65        0.15      5.08 o
 -11   3  10        1.51        0.88      4.98 o
 -10   3  10      107.76       95.38      6.44 o
  -9   3  10        0.36        1.72      4.36 o
  -8   3  10      128.51      136.71      5.58 o
  -7   3  10        1.24       -0.24      4.25 o
  -6   3  10        0.80        1.81      4.27 o
  -5   3  10       55.29       58.25      5.22 o
  -4   3  10      240.89      225.97      7.67 o
  -3   3  10      129.29      118.32      6.26 o
  -2   3  10      156.00      136.33     15.51 o
  -1   3  10      501.50      490.44     17.73 o
   0   3  10       25.44       35.46      5.03 o
   1   3  10      645.71      677.87     14.25 o
   2   3  10        2.24        5.97      3.84 o
   3   3  10      147.75      125.48      5.59 o
   4   3  10       25.58       18.55      4.05 o
   5   3  10        0.19       -0.44      3.70 o
   6   3  10        0.32        2.02      4.24 o
   7   3  10       46.53       56.99      9.70 o
   8   3  10        9.74       12.53      5.63 o
   9   3  10        6.38        5.64      5.80 o
 -10   4  10       50.38       72.32      6.82 o
  -9   4  10      100.19      110.47      9.07 o
  -8   4  10        0.00       -0.76      6.04 o
  -7   4  10      277.81      256.22     11.25 o
  -6   4  10       28.27       29.80      7.08 o
  -5   4  10      147.36      158.72      9.14 o
  -4   4  10       36.13       38.91      5.03 o
  -3   4  10        0.35        2.47      4.25 o
  -2   4  10       46.67       47.15      5.10 o
  -1   4  10        1.54        2.82      4.25 o
   0   4  10       59.45       62.98      5.58 o
   1   4  10       30.87       30.12      4.23 o
   2   4  10        8.10        4.89      3.94 o
   3   4  10       20.94       22.35      4.18 o
   4   4  10       21.26       19.79      5.05 o
   5   4  10       13.10       14.77      6.11 o
   6   4  10        2.31        2.51      6.00 o
 -14   1  11       10.77       17.27      5.00 o
 -13   1  11       23.32       21.35      5.13 o
 -12   1  11        2.69        4.31      4.63 o
 -11   1  11        3.89       -0.09      4.68 o
 -10   1  11       51.91       41.27      5.37 o
  -9   1  11        0.00        2.88      4.75 o
  -8   1  11      556.97      566.41     18.70 o
  -7   1  11       59.97       64.18      6.76 o
  -6   1  11       42.94       42.37      6.09 o
  -5   1  11        6.32        7.75      5.28 o
  -4   1  11        1.89        1.61      5.14 o
  -3   1  11        1.50        3.60      5.11 o
  -2   1  11        0.01        2.05      5.31 o
  -1   1  11       52.55       37.07      6.10 o
   0   1  11        5.86        6.06      5.36 o
   1   1  11       27.09       31.04      5.73 o
   2   1  11      280.61      282.17     14.09 o
   3   1  11       80.11       81.58      7.20 o
   4   1  11       98.21       90.71      7.22 o
   5   1  11        7.37        7.66      5.49 o
   6   1  11      108.73      115.23      7.89 o
   7   1  11      200.28      203.05      7.88 o
   8   1  11        3.07        6.33      4.62 o
   9   1  11       71.10       68.33      6.07 o
  10   1  11      140.33      147.01      7.51 o
  11   1  11       15.57       22.00      5.34 o
 -13   2  11        0.04        2.86      6.94 o
 -12   2  11       37.73       37.30      7.46 o
 -11   2  11        0.49        1.63      4.80 o
 -10   2  11       10.89       13.38      4.74 o
  -9   2  11        0.46        0.93      4.64 o
  -8   2  11       36.23       37.06      5.14 o
  -7   2  11      131.80      136.07      6.78 o
  -6   2  11        1.32        4.80      4.62 o
  -5   2  11      225.35      222.09      7.92 o
  -4   2  11        3.06        4.66      5.37 o
  -3   2  11       40.56       45.34      6.29 o
  -2   2  11        0.02        3.76      5.36 o
  -1   2  11        9.55       14.23      5.48 o
   0   2  11      180.05      176.29      8.72 o
   1   2  11       12.96       10.45      5.59 o
   2   2  11      163.34      138.11      8.29 o
   3   2  11       20.03       28.58      4.61 o
   4   2  11       62.29       66.24      4.67 o
   5   2  11       49.78       49.81      4.44 o
   6   2  11       12.04       13.46      3.94 o
   7   2  11        3.64        4.62      4.58 o
   8   2  11        0.86        4.27      4.64 o
   9   2  11        0.28        2.70      4.58 o
  10   2  11       22.71       30.22      7.03 o
 -11   3  11        8.78        9.65      5.12 o
 -10   3  11       75.80       86.49      8.46 o
  -9   3  11       16.53       19.49      7.01 o
  -8   3  11       14.85       17.69      4.81 o
  -7   3  11        7.11       11.95      4.78 o
  -6   3  11        5.90        9.50      4.59 o
  -5   3  11        7.84       10.70      4.61 o
  -4   3  11        2.97        1.23      4.61 o
  -3   3  11        1.04        3.58      5.45 o
  -2   3  11       47.75       58.73      6.94 o
  -1   3  11        2.50        9.45      5.64 o
   0   3  11      169.13      141.38      8.18 o
   1   3  11       14.67       18.51      4.77 o
   2   3  11        0.25        1.81      4.35 o
   3   3  11       48.53       48.14      4.62 o
   4   3  11       15.56       14.86      4.11 o
   5   3  11        8.13        6.59      3.99 o
   6   3  11       17.83       19.35      4.25 o
   7   3  11        2.79        5.13      4.77 o
   8   3  11        2.99        7.14      4.94 o
  -8   4  11        6.16        5.92      6.71 o
  -7   4  11      148.04      133.72      9.39 o
  -6   4  11        0.00        2.14      6.12 o
  -5   4  11       21.52       19.30      6.53 o
  -4   4  11        4.37        4.82      4.73 o
  -3   4  11        0.82        0.66      4.57 o
  -2   4  11        0.84        3.70      5.53 o
  -1   4  11       20.04       25.60      6.07 o
   0   4  11        4.04        7.55      4.72 o
   1   4  11       11.77       10.37      4.87 o
   2   4  11        9.28        7.45      4.11 o
   3   4  11        0.28        2.47      4.85 o
   4   4  11        0.11        1.31      5.04 o
 -13   0  12       25.03       22.35      9.49 o
 -12   0  12        4.90        1.06      8.45 o
 -11   0  12        5.88        5.34      8.51 o
 -10   0  12       99.82       75.22     11.09 o
  -9   0  12      129.18      130.67     12.08 o
  -8   0  12        9.34        9.72      8.10 o
  -7   0  12       93.24      131.16     12.10 o
  -6   0  12      226.41      220.98     14.30 o
  -5   0  12       35.68       33.43      9.39 o
  -4   0  12       70.78       80.24     10.52 o
  -3   0  12       26.69       14.64      8.66 o
  -2   0  12      190.48      225.94     13.87 o
  -1   0  12      284.94      249.39     14.24 o
   0   0  12       76.05       62.47     10.05 o
   1   0  12      309.95      281.52     14.91 o
   2   0  12        4.30        4.69      7.93 o
   3   0  12      100.18       63.66     10.24 o
   4   0  12      406.78      418.67     17.87 o
   5   0  12        0.37        1.90      7.81 o
   6   0  12      681.50      762.63     23.95 o
   7   0  12      143.52      141.67     12.71 o
   8   0  12        3.88        9.48      8.50 o
   9   0  12        1.93       12.19      8.63 o
 -13   1  12       10.69        8.17      5.27 o
 -12   1  12        0.04        2.64      4.93 o
 -11   1  12       29.67       26.48      5.44 o
 -10   1  12        0.01        1.91      4.99 o
  -9   1  12        0.34        1.54      6.13 o
  -8   1  12        6.53        9.56      6.09 o
  -7   1  12       62.78       88.61      7.89 o
  -6   1  12        1.59        5.30      5.67 o
  -5   1  12       30.38       39.62      6.63 o
  -4   1  12       44.06       57.73      7.01 o
  -3   1  12       97.14       79.29      7.52 o
  -2   1  12       27.85       27.02      6.17 o
  -1   1  12       51.21       51.92      6.75 o
   0   1  12       31.03       40.47      6.28 o
   1   1  12       14.36       21.41      8.60 o
   2   1  12       27.49       19.80      6.16 o
   3   1  12       43.43       36.02      6.45 o
   4   1  12       12.83       15.27      6.02 o
   5   1  12        9.96       14.24      5.95 o
   6   1  12       81.61       82.68      7.65 o
   7   1  12        3.40        6.03      5.74 o
   8   1  12        4.35        0.44      5.89 o
   9   1  12       36.27       29.11      5.62 o
 -12   2  12      164.92      202.62     11.33 o
 -11   2  12       49.37       64.71      6.13 o
 -10   2  12        0.29        1.31      4.75 o
  -9   2  12        1.37        3.43      5.00 o
  -8   2  12       74.52       70.60      6.05 o
  -7   2  12        0.01        0.57      4.73 o
  -6   2  12       23.05       29.06      6.53 o
  -5   2  12       34.36       28.81      6.20 o
  -4   2  12        0.14        2.73      5.74 o
  -3   2  12        3.99       11.72      5.78 o
  -2   2  12       85.95       80.58      7.45 o
  -1   2  12       53.28       52.38     10.08 o
   0   2  12       30.85       43.21      6.65 o
   1   2  12       15.83       12.57      5.72 o
   2   2  12       44.85       30.70      6.31 o
   3   2  12       13.51       10.88      5.88 o
   4   2  12       12.70       21.01      6.20 o
   5   2  12        7.49       19.52      6.26 o
   6   2  12        9.58       14.63      4.97 o
   7   2  12        0.69        4.26      4.92 o
   8   2  12       47.56       51.80      6.03 o
  -9   3  12        3.62        9.12      6.96 o
  -8   3  12       51.91       53.29      9.18 o
  -7   3  12        0.31        3.27      4.89 o
  -6   3  12      132.50      135.70      7.23 o
  -5   3  12       24.15       29.29      5.27 o
  -4   3  12      111.12      103.42     11.38 o
  -3   3  12       60.65       51.76      6.97 o
  -2   3  12        0.04       -0.78      5.77 o
  -1   3  12        0.52        2.17      5.97 o
   0   3  12       32.42       31.87      6.45 o
   1   3  12       51.58       54.97      7.12 o
   2   3  12        4.32       11.69      5.94 o
   3   3  12        0.16       -0.40      4.78 o
   4   3  12        4.52        3.65      4.76 o
   5   3  12       11.69        9.97      4.31 o
 -11   1  13       14.29       12.73      6.81 o
 -10   1  13       16.56       17.15      6.24 o
  -9   1  13      217.92      223.92     19.37 o
  -8   1  13        4.46        6.81      6.32 o
  -7   1  13       20.55        9.21      6.21 o
  -6   1  13       14.38       18.69      6.29 o
  -5   1  13       46.92       46.58      7.01 o
  -4   1  13      102.35      111.93      8.42 o
  -3   1  13        0.56        0.34      5.61 o
  -2   1  13       94.31       83.56      7.90 o
  -1   1  13       58.73       62.83     10.20 o
   0   1  13        0.25        2.39      5.90 o
   1   1  13        2.94        5.93      5.78 o
   2   1  13       25.56       28.23      6.28 o
   3   1  13        8.85       10.12      6.31 o
   4   1  13      215.14      249.86     12.99 o
   5   1  13       14.54       14.40      6.06 o
   6   1  13        0.81        1.70      6.43 o
  -9   2  13        2.66        7.15      5.27 o
  -8   2  13       28.28       33.28      7.49 o
  -7   2  13        0.01       -0.14      5.95 o
  -6   2  13       49.75       50.08      7.33 o
  -5   2  13        2.73        4.33      6.02 o
  -4   2  13        0.18        3.65      6.06 o
  -3   2  13        3.84        8.82      6.19 o
  -2   2  13       31.18       33.44      6.48 o
  -1   2  13       25.91       25.87      6.44 o
   0   2  13        1.19        1.96      5.79 o
   1   2  13       22.75       21.89      6.38 o
   2   2  13        3.22        1.68      5.97 o
   3   2  13       50.44       45.31      7.12 o
   4   2  13        4.30        4.45      6.23 o
   5   2  13       51.94       66.71      7.89 o
  -6   3  13        0.62        7.00      6.37 o
  -5   3  13       33.23       41.20      7.24 o
  -4   3  13       11.12       13.90      7.93 o
  -3   3  13        0.40        1.05      6.29 o
  -2   3  13        1.40        5.19      6.26 o
  -1   3  13       12.51       15.31      6.50 o
   0   3  13        1.47        1.82      6.43 o
   1   3  13        3.37        5.69      6.27 o
  -9   0  14       65.67       46.19     10.71 o
  -8   0  14      257.49      302.00     17.39 o
  -7   0  14        4.48       12.78      9.55 o
  -6   0  14       12.46       19.75     10.11 o
  -5   0  14        2.23       -1.46      8.29 o
  -4   0  14       29.99       29.35     10.07 o
  -3   0  14       73.43      103.54     12.14 o
  -2   0  14       58.53       83.49     11.81 o
  -1   0  14        3.68        2.18      8.65 o
   0   0  14        2.28        0.53      8.34 o
   1   0  14        1.28        3.08      8.62 o
   2   0  14       80.54      100.99     12.19 o
   3   0  14       57.75       63.92     11.55 o
   4   0  14       81.89       70.02     11.39 o
  -8   1  14       92.56      108.85      8.99 o
  -7   1  14        2.58        2.44      6.48 o
  -6   1  14        3.58        5.22      6.24 o
  -5   1  14       11.29        8.98      6.45 o
  -4   1  14       22.97       17.22      6.77 o
  -3   1  14        0.11        0.75      6.20 o
  -2   1  14        7.22       14.24      6.58 o
  -1   1  14       16.77       33.15      7.01 o
   0   1  14        7.74        1.86      6.51 o
   1   1  14       24.10       18.57      6.93 o
   2   1  14       76.45      107.25      8.96 o
   3   1  14       31.56       45.92      7.15 o
  -5   2  14       19.93       23.33      6.73 o
  -4   2  14      104.99      110.37      8.89 o
  -3   2  14       46.17       38.52      7.39 o
  -2   2  14       12.99       16.83      6.74 o
  -1   2  14      121.56      154.27      9.93 o
   0   2  14        0.86        2.99      6.51 o
 
